# Supplementary material for: Shedding light on the performance of a pyrosequencing assay for drug-resistant tuberculosis diagnosis
Source: BMC Infect Dis. 2016 Aug 31;16(1):458. doi: 10.1186/s12879-016-1781-y (PMC5006534; doi:10.1186/s12879-016-1781-y)
Supplement: Additional file 3: — Pyrosequencing (PSQ) Technical Dataset. (CSV 303 kb) [file 12879_2016_1781_MOESM3_ESM.csv]

SUBJECTID	PSQMTBFINAL	MTB_READ_SUMMARY	MTB_ERROR	PSQkatGFINAL	KATG_READ_SUMMARY	KATG_ERROR	PSQinhAFINAL	INHA_READ_SUMMARY	INHA_ERROR	PSQahpCFINAL	ahpC_READ_SUMMARY	ahpC_ERROR	PSQrpoB1FINAL	rpoB1_READ_SUMMARY	rpoB1_ERROR	PSQrpoB2FINAL	rpoB2_READ_SUMMARY	rpoB2_ERROR	PSQgyrAFINAL	gyrA_READ_SUMMARY	gyrA_ERROR	PSQrrsFINAL	rrs_READ_SUMMARY	rrs_ERROR
11-0001	MTBC identified			315ggt(315ACC)			No mutations within -4 to -20			No mutation			no mutations within 507-521			I	Homopolymer error	Homopolymer error	95 ACC			No mutations within 1397-1406
11-0002	MTBC identified			315ggt(315ACC)			No mutations within -4 to -20			No mutation			no mutations within 507-521			531 ttg			mutations 91CCG & 95ACC			No mutations within 1397-1406
11-0003	MTBC identified			No mutations within codons 312-316			-15g/a (-15T)			No mutation			no mutations within 507-521			531 ttg			mutations 94GGC & 95ACC			-1401G
11-0004	MTBC identified			315ggt(315ACC)			No mutations within -4 to -20			No mutation			no mutations within 507-521			531 ttg			mutations 94GGC & 95ACC			No mutations within 1397-1406
11-0005	MTBC identified			315ggt(315ACC)			-15g/a (-15T)			No mutation			no mutations within 507-521			531 ttg			mutations 94GGC & 95ACC			-1401G
11-0006	I	Amplification error	Amplification error	I	Amplification error	Amplification error	No mutations within -4 to -20			I	Amplification error	Amplification error	I	Amplification error	Amplification error	no mutation within 522-533			I	Amplification error	Amplification error	I	New mut?	Other error
11-0007	MTBC identified			315ggt(315ACC)			-8g (-8C)			No mutation			516 GTC			I	Amplification error, homopolymer error	Homopolymer error	95 ACC			No mutations within 1397-1406
11-0008	MTBC identified			No mutations within codons 312-316			No mutations within -4 to -20			No mutation			515 ATA			526 aac			mutations 90GTG & 95ACC			No mutations within 1397-1406
11-0009	MTBC identified			No mutations within codons 312-316			No mutations within -4 to -20			No mutation			no mutations within 507-521	Other error	Other error	I	Amplification error, homopolymer error	Homopolymer error	95 ACC	Amplification error, other error	Other error	No mutations within 1397-1406	Amplification error, mixed population	Other error
11-0010	MTBC identified			I	Amplification error	Amplification error	No mutations within -4 to -20			I	Amplification error, other error	Other error	I	Amplification error, other error	Other error	I	Amplification error, homopolymer error	Homopolymer error	I	Amplification error, homopolymer error	Homopolymer error	No mutations within 1397-1406
11-0011	MTBC identified			315ggt(315ACC)			No mutations within -4 to -20			No mutation			I	Homopolymer error, instrument error	Homopolymer error	I	Homopolymer error	Homopolymer error	mutations 94GCC & 95ACC			No mutations within 1397-1406
11-0012	MTBC identified			315ggt(315ACC)	Other error	Other error	No mutations within -4 to -20			No mutation	Homopolymer error	Homopolymer error	no mutations within 507-521			I	Amplification error, homopolymer error	Homopolymer error	95 ACC			No mutations within 1397-1406
11-0013	MTBC identified			315ggt(315ACC)			No mutations within -4 to -20			No mutation			no mutations within 507-521			I	Amplification error, homopolymer error	Homopolymer error	95 ACC			No mutations within 1397-1406
11-0014	MTBC identified			I	Amplification error	Amplification error	No mutations within -4 to -20			I	Amplification error	Amplification error	I	Amplification error, other error	Other error	I	Amplification error	Amplification error	I	Amplification error	Amplification error	No mutations within 1397-1406
11-0015	MTBC identified			315ggt(315ACC)			No mutations within -4 to -20			No mutation			no mutations within 507-521	Amplification error, homopolymer error	Homopolymer error	I	Amplification error, homopolymer error	Homopolymer error	95 ACC			No mutations within 1397-1406
11-0016	MTBC identified			315ggt(315ACC)			-15g/a (-15T)			No mutation			I	Amplification error, other error	Other error	531 ttg			mutations 94GGC & 95ACC			No mutations within 1397-1406
11-0017	MTBC identified			315ggt(315ACC)			No mutations within -4 to -20			No mutation			I	Amplification error, homopolymer error	Homopolymer error	531 ttg			I	Amplification error, new mut?	Other error	-1401G
11-0018	MTBC identified			315ggt(315ACC)			No mutations within -4 to -20			No mutation			I	Amplification error, homopolymer error	Homopolymer error	531 ttg			I	Amplification error, homopolymer error	Homopolymer error	No mutations within 1397-1406
11-0019	MTBC identified			No mutations within codons 312-316			-15g/a (-15T)			I	Amplification error, homopolymer error	Homopolymer error	I	Amplification error, homopolymer error	Homopolymer error	I	Amplification error, homopolymer error	Homopolymer error	mutations 94GGC & 95ACC			I	Amplification error, other error	Other error
11-0020	MTBC identified			315ggt(315ACC)			No mutations within -4 to -20			No mutation			no mutations within 507-521			I	Amplification error, homopolymer error	Homopolymer error	I	Amplification error	Amplification error	No mutations within 1397-1406
11-0021	MTBC identified			No mutations within codons 312-316			-15g/a (-15T)			No mutation			I	Amplification error, homopolymer error	Homopolymer error	I	Amplification error, homopolymer error	Homopolymer error	I	Amplification error	Amplification error	No mutations within 1397-1406
11-0022	MTBC identified			315ggt(315ACC)			-15g/a (-15T)			No mutation			no mutations within 507-521			I	Amplification error, homopolymer error	Homopolymer error	mutations 90GTG & 95ACC	Amplification error	Amplification error	No mutations within 1397-1406
11-0023	MTBC identified			315ggt(315ACC)			No mutations within -4 to -20			No mutation			no mutations within 507-521			I	Amplification error, homopolymer error	Homopolymer error	95 ACC	Amplification error	Amplification error	No mutations within 1397-1406
11-0024	I	Amplification error	Amplification error	I	Amplification error	Amplification error	-8g (-8C)			I	Amplification error	Amplification error	I	Amplification error	Amplification error	I	Homopolymer error	Homopolymer error	I	Amplification error	Amplification error	I	Amplification error	Amplification error
11-0025	MTBC identified			315ggt(315ACC)			No mutations within -4 to -20			I	Amplification error, homopolymer error	Homopolymer error	no mutations within 507-521			I	Amplification error, homopolymer error	Homopolymer error	95 ACC			No mutations within 1397-1406
11-0026	MTBC identified			315ggt(315ACC)	Amplification error	Amplification error	No mutations within -4 to -20	Amplification error	Amplification error	No mutation	Amplification error	Amplification error	no mutations within 507-521			I	Amplification error	Amplification error	I	Amplification error	Amplification error	I	Amplification error	Amplification error
11-0027	MTBC identified			315ggt(315ACC)			No mutations within -4 to -20			No mutation	Homopolymer error	Homopolymer error	no mutations within 507-521			531 ttg	Homopolymer error	Homopolymer error	mutations 94GGC & 95ACC			No mutations within 1397-1406
11-0028	I	Amplification error	Amplification error	I	Amplification error	Amplification error	No mutations within -4 to -20			I	Amplification error	Amplification error	I	Amplification error	Amplification error	I	Amplification error	Amplification error	I	Amplification error	Amplification error	No mutations within 1397-1406
11-0029	MTBC identified			315ggt(315ACC)			-8g (-8C)			I	Homopolymer error	Homopolymer error	no mutations within 507-521	Homopolymer error	Homopolymer error	531 ttg	Homopolymer error	Homopolymer error	mutations 94GGC & 95ACC			No mutations within 1397-1406
11-0030	MTBC identified			315ggt(315ACC)			No mutations within -4 to -20			No mutation	Homopolymer error	Homopolymer error	no mutations within 507-521			I	Homopolymer error	Homopolymer error	mutations 94GGC & 95ACC			No mutations within 1397-1406
11-0031	I	Amplification error	Amplification error	I	Amplification error	Amplification error	No mutations within -4 to -20			I	Amplification error	Amplification error	I	Amplification error	Amplification error	I	Amplification error	Amplification error	I	Amplification error	Amplification error	I	New mut?	Other error
11-0032	I	Amplification error	Amplification error	315ggt(315ACC)			I	Amplification error	Amplification error	I	Homopolymer error	Homopolymer error	I	Amplification error	Amplification error	I	Amplification error	Amplification error	I	Amplification error	Amplification error	I	New mut?	Other error
11-0033	MTBC identified			No mutations within codons 312-316			No mutations within -4 to -20			I	Homopolymer error	Homopolymer error	no mutations within 507-521			no mutation within 522-533	Homopolymer error	Homopolymer error	95 ACC	Amplification error	Amplification error	No mutations within 1397-1406
11-0034	I	Amplification error	Amplification error	I	Amplification error	Amplification error	I	Amplification error	Amplification error	I	Amplification error	Amplification error	I	Amplification error	Amplification error	I	Amplification error	Amplification error	I	Amplification error	Amplification error	I	Amplification error	Amplification error
11-0035	MTBC identified			315ggt(315ACC)	Amplification error	Amplification error	No mutations within -4 to -20			I	Homopolymer error	Homopolymer error	no mutations within 507-521			531 ttg	Other error	Other error	mutations 94TAC & 95ACC			No mutations within 1397-1406
11-0036	MTBC identified			315gtt(315AAC)	Mixed population	Other error	No mutations within -4 to -20			I	Homopolymer error	Homopolymer error	no mutations within 507-521	Homopolymer error	Homopolymer error	no mutation within 522-533	Other error	Other error	95 ACC			No mutations within 1397-1406
11-0037	MTBC identified			No mutations within codons 312-316			No mutations within -4 to -20			I	Homopolymer error	Homopolymer error	no mutations within 507-521			no mutation within 522-533	Homopolymer error, other error	Homopolymer error	95 ACC			No mutations within 1397-1406
11-0038	MTBC identified			315ggt(315ACC)	Homopolymer error	Homopolymer error	No mutations within -4 to -20			No mutation	Other error	Other error	no mutations within 507-521			531 ttg			mutations 94GGC & 95ACC			No mutations within 1397-1406
11-0039	MTBC identified			315ggt(315ACC)			No mutations within -4 to -20	Other error	Other error	No mutation	Homopolymer error	Homopolymer error	no mutations within 507-521	Homopolymer error	Homopolymer error	I	New mut?	New mutation	94 GGC			No mutations within 1397-1406
11-0040	MTBC identified			315ggt(315ACC)			No mutations within -4 to -20			No mutation	Other error	Other error	no mutations within 507-521			531 ttg			mutations 94GGC & 95ACC			No mutations within 1397-1406
11-0041	MTBC identified			315ggt(315ACC)	Homopolymer error	Homopolymer error	No mutations within -4 to -20	Homopolymer error	Homopolymer error	No mutation	Homopolymer error	Homopolymer error	no mutations within 507-521	Homopolymer error	Homopolymer error	531 ttg			mutations 94AAC & 95ACC			No mutations within 1397-1406
11-0042	MTBC identified			No mutations within codons 312-316	Homopolymer error	Homopolymer error	No mutations within -4 to -20	Other error	Other error	No mutation	Other error	Other error	no mutations within 507-521	Homopolymer error	Homopolymer error	no mutation within 522-533			95 ACC	Amplification error	Amplification error	I	Other error, new mut?	Other error
11-0043	MTBC identified			315ggt(315ACC)			-15g/a (-15T)			No mutation			no mutations within 507-521			I	Homopolymer error	Homopolymer error	mutations 94GGC & 95ACC			-1401G
11-0044	MTBC identified			315ggt(315ACC)	Homopolymer error	Homopolymer error	-8g (-8C)			No mutation	Homopolymer error	Homopolymer error	I	Homopolymer error, other error	Homopolymer error	I	Amplification error, homopolymer error	Homopolymer error	mutations 94GGC & 95ACC			No mutations within 1397-1406
11-0045	MTBC identified			315ggt(315ACC)			No mutations within -4 to -20	Homopolymer error	Homopolymer error	No mutation	Homopolymer error	Homopolymer error	I	Homopolymer error, other error	Homopolymer error	531 ttg	Amplification error, other error	Other error	mutations 90GTG & 95ACC	Amplification error	Amplification error	No mutations within 1397-1406
11-0046	MTBC identified			315ggt(315ACC)	Other error	Other error	No mutations within -4 to -20			No mutation	Homopolymer error	Homopolymer error	no mutations within 507-521			I	Mixed population, new mut?	Other error	No mutations within 88-95			No mutations within 1397-1406
11-0047	MTBC identified			315ggt(315ACC)	Homopolymer error	Homopolymer error	No mutations within -4 to -20			No mutation	Homopolymer error, instrument error	Homopolymer error	I	Homopolymer error, other error	Homopolymer error	531 ttg	Homopolymer error	Homopolymer error	95 ACC			No mutations within 1397-1406
11-0048	MTBC identified			315ggt(315ACC)			No mutations within -4 to -20			No mutation			no mutations within 507-521			531 ttg			95 ACC			No mutations within 1397-1406	Amplification error, homopolymer error	Homopolymer error
11-0049	I	Amplification error	Amplification error	No mutations within codons 312-316			I	Amplification error	Amplification error	I	Amplification error	Amplification error	I	Amplification error	Amplification error	I	Amplification error	Amplification error	I	Amplification error	Amplification error	I	Amplification error	Amplification error
11-0050	MTBC identified			315ggt(315ACC)			No mutations within -4 to -20			No mutation			no mutations within 507-521	Homopolymer error, other error	Homopolymer error	531 ttg			mutations 94TAC & 95ACC	Homopolymer error	Homopolymer error	I	Other error, mixed population	Other error
11-0051	I	Amplification error	Amplification error	I	Amplification error	Amplification error	I	Homopolymer error	Homopolymer error	No mutation			I	Amplification error	Amplification error	I	Homopolymer error	Homopolymer error	I	Amplification error	Amplification error	I	Other error	Other error
11-0052	MTBC identified			315ggt(315ACC)			-15g/a (-15T)			No mutation			no mutations within 507-521	Homopolymer error, other error	Homopolymer error	531 ttg			mutations 90GTG & 95ACC			-1401G	Other error, homopolymer error	Homopolymer error
11-0053	MTBC identified			315ggt(315ACC)			No mutations within -4 to -20			No mutation			no mutations within 507-521	Homopolymer error, other error	Homopolymer error	531 ttg			mutations 94GGC & 95ACC			I	Mixed population, homopolymer error	Homopolymer error
11-0054	MTBC identified			No mutations within codons 312-316			No mutations within -4 to -20			No mutation			no mutations within 507-521	Homopolymer error, other error	Homopolymer error	no mutation within 522-533			95 ACC			No mutations within 1397-1406	Amplification error, homopolymer error	Homopolymer error
11-0055	MTBC identified			315ggt(315ACC)			No mutations within -4 to -20			No mutation			no mutations within 507-521	Homopolymer error, other error	Homopolymer error	531 ttg			95 ACC			No mutations within 1397-1406
11-0056	MTBC identified			315ggt(315ACC)	Amplification error	Amplification error	No mutations within -4 to -20			No mutation			no mutations within 507-521	Homopolymer error, other error	Homopolymer error	531 ttg			No mutations within 88-95			No mutations within 1397-1406	Homopolymer error	Homopolymer error
11-0057	MTBC identified			315ggt(315ACC)			No mutations within -4 to -20	Amplification error	Amplification error	I	Amplification error	Amplification error	I	Amplification error	Amplification error	I	Amplification error	Amplification error	I	Amplification error	Amplification error	I	Amplification error	Amplification error
11-0058	MTBC identified			No mutations within codons 312-316			No mutations within -4 to -20	Homopolymer error	Homopolymer error	No mutation			no mutations within 507-521			no mutation within 522-533			I	Amplification error	Amplification error	No mutations within 1397-1406	Amplification error, homopolymer error	Homopolymer error
11-0059	MTBC identified			315ggt(315ACC)			No mutations within -4 to -20			No mutation			no mutations within 507-521	Amplification error	Amplification error	531 ttg			mutations 94GGC & 95ACC			No mutations within 1397-1406
11-0060	MTBC identified			I	Amplification error	Amplification error	No mutations within -4 to -20			I	Amplification error	Amplification error	no mutations within 507-521	Amplification error	Amplification error	no mutation within 522-533			I	Amplification error	Amplification error	I	Amplification error	Amplification error
11-0061	MTBC identified			315ggt(315ACC)			No mutations within -4 to -20			No mutation			no mutations within 507-521	Amplification error	Amplification error	531 ttg			mutations 94AAC & 95ACC			No mutations within 1397-1406	Other error	Other error
11-0062	MTBC identified			315ggt(315ACC)	Amplification error	Amplification error	No mutations within -4 to -20			No mutation			no mutations within 507-521			531 ttg			I	Amplification error	Amplification error	I	Amplification error	Amplification error
11-0063	I	Amplification error	Amplification error	315ggt(315ACC)			No mutations within -4 to -20			No mutation			no mutations within 507-521	Amplification error	Amplification error	531 ttg			mutations 88TGC & 95ACC			I	Amplification error, homopolymer error, other error	Homopolymer error
11-0064	MTBC identified			No mutations within codons 312-316			No mutations within -4 to -20			I	Amplification error, other error	Other error	I	Amplification error	Amplification error	I	Amplification error	Amplification error	I	Amplification error	Amplification error	I	Amplification error	Amplification error
11-0065	MTBC identified	Amplification error	Amplification error	315ggt(315ACC)			No mutations within -4 to -20			No mutation			no mutations within 507-521			531 ttg			I	Amplification error	Amplification error	No mutations within 1397-1406	Amplification error	Amplification error
11-0066	MTBC identified			315ggt(315ACC)	Amplification error	Amplification error	No mutations within -4 to -20			No mutation			no mutations within 507-521	Amplification error	Amplification error	531 ttg			I	Amplification error	Amplification error	No mutations within 1397-1406
11-0067	I	Amplification error	Amplification error	No mutations within codons 312-316			I	Amplification error	Amplification error	I	Amplification error	Amplification error	I	Amplification error	Amplification error	I	Amplification error	Amplification error	I	Amplification error	Amplification error	I	Amplification error	Amplification error
11-0068	MTBC identified			315ggt(315ACC)	Amplification error	Amplification error	No mutations within -4 to -20	Mixed population	Other error	No mutation			no mutations within 507-521	Amplification error	Amplification error	531 ttg			I	Amplification error	Amplification error	No mutations within 1397-1406
11-0069	MTBC identified	Amplification error	Amplification error	315ggt(315ACC)			-15g/a (-15T)			No mutation			no mutations within 507-521			531 ttg			I	Amplification error	Amplification error	No mutations within 1397-1406
11-0070	MTBC identified			No mutations within codons 312-316	Amplification error	Amplification error	No mutations within -4 to -20			No mutation			no mutations within 507-521	Amplification error	Amplification error	no mutation within 522-533			95 ACC			No mutations within 1397-1406	Homopolymer error	Homopolymer error
11-0071	I	Amplification error	Amplification error	I	Amplification error	Amplification error	I	Amplification error	Amplification error	I	Amplification error	Amplification error	I	Amplification error	Amplification error	I	Amplification error	Amplification error	I	Amplification error	Amplification error	I	Amplification error	Amplification error
11-0072	MTBC identified			No mutations within codons 312-316	Amplification error	Amplification error	No mutations within -4 to -20			No mutation			no mutations within 507-521	Amplification error	Amplification error	no mutation within 522-533			95 ACC			No mutations within 1397-1406
11-0073	I	Amplification error	Amplification error	I	Amplification error	Amplification error	I	Amplification error	Amplification error	I	Amplification error	Amplification error	I	Amplification error	Amplification error	I	Amplification error	Amplification error	I	Amplification error	Amplification error	I	Amplification error	Amplification error
11-0074	MTBC identified			315ggt(315ACC)			No mutations within -4 to -20			No mutation	Other error	Other error	no mutations within 507-521			531 ttg			mutations 94GGC & 95ACC	Homopolymer error	Homopolymer error	No mutations within 1397-1406
11-0075	MTBC identified			No mutations within codons 312-316			No mutations within -4 to -20			No mutation	Other error	Other error	no mutations within 507-521			no mutation within 522-533			95 ACC	Amplification error	Amplification error	No mutations within 1397-1406
11-0076	MTBC identified			No mutations within codons 312-316			-15g/a (-15T)			No mutation	Other error	Other error	I	Amplification error	Amplification error	no mutation within 522-533			95 ACC	Amplification error	Amplification error	No mutations within 1397-1406
11-0077	MTBC identified			315ggt(315ACC)			No mutations within -4 to -20			No mutation	Other error	Other error	no mutations within 507-521			531 ttg			95 ACC	Amplification error, new mut?	Other error	No mutations within 1397-1406
11-0078	MTBC identified			315ggt(315ACC)			-15g/a (-15T)			No mutation	Other error	Other error	no mutations within 507-521	Amplification error	Amplification error	531 ttg			mutations 94GGC & 95ACC	Amplification error	Amplification error	No mutations within 1397-1406
11-0079	MTBC identified			315ggt(315ACC)			No mutations within -4 to -20			No mutation	Other error	Other error	no mutations within 507-521	Amplification error	Amplification error	531 ttg			90 GTG	Amplification error	Amplification error	No mutations within 1397-1406
11-0080	MTBC identified			315ggt(315ACC)			No mutations within -4 to -20			No mutation	Other error	Other error	no mutations within 507-521	Amplification error	Amplification error	531 ttg			mutations 94GGC & 95ACC	Amplification error	Amplification error	No mutations within 1397-1406
11-0081	I	Amplification error	Amplification error	I	Amplification error	Amplification error	I	Amplification error	Amplification error	I	Amplification error	Amplification error	I	Amplification error	Amplification error	I	Amplification error	Amplification error	I	Amplification error	Amplification error	I	Amplification error	Amplification error
11-0082	MTBC identified			315ggt(315ACC)			No mutations within -4 to -20			No mutation			no mutations within 507-521			531 ttg			mutations 94AAC & 95ACC	Amplification error	Amplification error	-1401G
11-0083	I	Amplification error	Amplification error	I	Amplification error	Amplification error	I	Amplification error	Amplification error	I	Amplification error	Amplification error	I	Amplification error	Amplification error	I	Amplification error	Amplification error	I	Amplification error	Amplification error	I	Amplification error	Amplification error
11-0084	MTBC identified			315ggt(315ACC)			No mutations within -4 to -20	Amplification error	Amplification error	No mutation	Amplification error	Amplification error	I	Amplification error	Amplification error	531 ttg			I	Amplification error	Amplification error	I	New mut?	New mutation
11-0085	MTBC identified			315ggt(315ACC)			No mutations within -4 to -20	Amplification error	Amplification error	No mutation	Amplification error	Amplification error	no mutations within 507-521			531 ttg			mutations 91CCG & 95ACC	Amplification error	Amplification error	No mutations within 1397-1406	Amplification error	Amplification error
11-0086	MTBC identified			No mutations within codons 312-316			-17c/a (-17T)	Amplification error	Amplification error	No mutation	Amplification error	Amplification error	no mutations within 507-521			531 ttg			mutations 90GTG & 95ACC	Amplification error	Amplification error	No mutations within 1397-1406	Amplification error	Amplification error
11-0087	MTBC identified			315ggt(315ACC)			No mutations within -4 to -20			No mutation	Amplification error	Amplification error	no mutations within 507-521			531 ttg			mutations 91CCG & 95ACC	Amplification error	Amplification error	I	Amplification error	Amplification error
11-0088	MTBC identified			315ggt(315ACC)			No mutations within -4 to -20			No mutation			no mutations within 507-521			531 ttg			94 AAC	Amplification error	Amplification error	No mutations within 1397-1406	Amplification error	Amplification error
11-0089	I	Amplification error	Amplification error	315ggt(315ACC)			I	Amplification error	Amplification error	I	Amplification error	Amplification error	I	Amplification error	Amplification error	I	Amplification error	Amplification error	I	Amplification error	Amplification error	I	Amplification error	Amplification error
11-0090	I	Amplification error	Amplification error	315ggt(315ACC)			No mutations within -4 to -20			I	Amplification error	Amplification error	I	Amplification error	Amplification error	I	Amplification error	Amplification error	I	Amplification error	Amplification error	I	New mut?	Other error
11-0091	I	Amplification error	Amplification error	I	Amplification error	Amplification error	I	Amplification error	Amplification error	I	Amplification error	Amplification error	I	Amplification error	Amplification error	I	Amplification error	Amplification error	I	Amplification error	Amplification error	I	Amplification error	Amplification error
11-0092	I	Amplification error	Amplification error	I	Amplification error	Amplification error	No mutations within -4 to -20			I	Amplification error	Amplification error	I	Amplification error	Amplification error	I	Amplification error	Amplification error	I	Amplification error	Amplification error	I	Amplification error	Amplification error
11-0093	MTBC identified			315ggt(315ACC)			-15g/a (-15T)			No mutation			no mutations within 507-521			531 ttg			mutations 90GTG & 95ACC			No mutations within 1397-1406
11-0094	MTBC identified			No mutations within codons 312-316			-15g/a (-15T)			No mutation			no mutations within 507-521			I	Homopolymer error	Homopolymer error	95 ACC			No mutations within 1397-1406
11-0095	MTBC identified			315ggt(315ACC)			No mutations within -4 to -20			No mutation			no mutations within 507-521			531 ttg			mutations 90GTG & 95ACC			No mutations within 1397-1406
11-0096	MTBC identified			No mutations within codons 312-316			No mutations within -4 to -20			No mutation			no mutations within 507-521			no mutation within 522-533			95 ACC			No mutations within 1397-1406
11-0097	MTBC identified	Homopolymer error	Homopolymer error	315ggt(315ACC)			No mutations within -4 to -20			No mutation			no mutations within 507-521			526 tgc			90 GTG			No mutations within 1397-1406
11-0098	MTBC identified			No mutations within codons 312-316			-15g/a (-15T)			No mutation			no mutations within 507-521			I	Homopolymer error	Homopolymer error	mutations 94GGC & 95ACC			No mutations within 1397-1406
11-0099	MTBC identified			No mutations within codons 312-316			-8g (-8C)	Homopolymer error	Homopolymer error	No mutation			no mutations within 507-521			531 ttg			95 ACC			No mutations within 1397-1406
11-0100	MTBC identified			315ggt(315ACC)			No mutations within -4 to -20			No mutation			no mutations within 507-521			I	Homopolymer error	Homopolymer error	mutations 90GTG & 95ACC			No mutations within 1397-1406
11-0101	MTBC identified			No mutations within codons 312-316			No mutations within -4 to -20			No mutation			no mutations within 507-521			no mutation within 522-533	Other error	Other error	95 ACC			No mutations within 1397-1406
11-0102	MTBC identified			No mutations within codons 312-316			No mutations within -4 to -20			No mutation			no mutations within 507-521			no mutation within 522-533			95 ACC			No mutations within 1397-1406
11-0103	MTBC identified			315ggt(315ACC)	Amplification error	Amplification error	No mutations within -4 to -20			No mutation			I	Amplification error	Amplification error	I	Amplification error	Amplification error	I	Amplification error	Amplification error	No mutations within 1397-1406	Amplification error	Amplification error
11-0104	I	Amplification error	Amplification error	I	Amplification error	Amplification error	No mutations within -4 to -20			I	Amplification error	Amplification error	I	Amplification error	Amplification error	I	Amplification error	Amplification error	I	Amplification error	Amplification error	No mutations within 1397-1406
11-0105	I	Amplification error	Amplification error	I	Amplification error	Amplification error	I	Amplification error	Amplification error	I	Amplification error	Amplification error	I	Amplification error	Amplification error	I	Amplification error	Amplification error	I	Amplification error	Amplification error	I	New mut?	Other error
11-0106	MTBC identified			315ggt(315ACC)			-17c/a (-17T)	Homopolymer error	Homopolymer error	No mutation			no mutations within 507-521			531 ttg	Homopolymer error	Homopolymer error	mutations 94AAC & 95ACC			No mutations within 1397-1406
11-0107	MTBC identified			315ggt(315ACC)			-15g/a (-15T)			No mutation			no mutations within 507-521			531 ttg	Homopolymer error	Homopolymer error	mutations 94GGC & 95ACC			No mutations within 1397-1406
11-0108	MTBC identified			315ggt(315ACC)			No mutations within -4 to -20			No mutation			no mutations within 507-521			531 ttg	Homopolymer error	Homopolymer error	No mutations within 88-95			No mutations within 1397-1406
11-0109	MTBC identified			315ggt(315ACC)			No mutations within -4 to -20			No mutation			no mutations within 507-521			I	Homopolymer error	Homopolymer error	mutations 94GGC & 95ACC			No mutations within 1397-1406
11-0110	I	Amplification error	Amplification error	315ggt(315ACC)			I	Amplification error	Amplification error	I	Amplification error	Amplification error	I	Amplification error	Amplification error	I	Amplification error	Amplification error	I	Amplification error	Amplification error	I	Amplification error	Amplification error
11-0111	MTBC identified			No mutations within codons 312-316			No mutations within -4 to -20			No mutation			no mutations within 507-521			no mutation within 522-533			No mutations within 88-95			No mutations within 1397-1406	Homopolymer error	Homopolymer error
11-0112	MTBC identified			No mutations within codons 312-316	Amplification error	Amplification error	No mutations within -4 to -20	Amplification error	Amplification error	No mutation	Amplification error	Amplification error	I	Amplification error, homopolymer error	Homopolymer error	I	Amplification error	Amplification error	I	Amplification error	Amplification error	I	Amplification error	Amplification error
11-0113	I	Amplification error	Amplification error	I	Amplification error	Amplification error	No mutations within -4 to -20	Amplification error	Amplification error	I	Amplification error	Amplification error	I	Amplification error	Amplification error	I	Amplification error	Amplification error	I	Amplification error	Amplification error	I	Amplification error	Amplification error
11-0114	I	Homopolymer error	Homopolymer error	315ggt(315ACC)	Amplification error	Amplification error	I	Amplification error	Amplification error	I	Amplification error	Amplification error	I	Amplification error	Amplification error	I	Amplification error	Amplification error	95 ACC	Amplification error	Amplification error	I	Amplification error	Amplification error
11-0115	I	Amplification error	Amplification error	No mutations within codons 312-316			I	Amplification error	Amplification error	I	Amplification error	Amplification error	I	Amplification error	Amplification error	I	Amplification error	Amplification error	I	Amplification error	Amplification error	I	Amplification error	Amplification error
11-0116	I	Amplification error	Amplification error	No mutations within codons 312-316	Amplification error	Amplification error	I	Amplification error	Amplification error	I	Amplification error	Amplification error	I	Amplification error	Amplification error	I	Amplification error	Amplification error	I	Amplification error	Amplification error	No mutations within 1397-1406	Amplification error	Amplification error
11-0117	I	Amplification error, homopolymer error	Homopolymer error	Two conflicting hits	Amplification error	Amplification error	I	Amplification error	Amplification error	I	Amplification error	Amplification error	I	Amplification error	Amplification error	I	Amplification error	Amplification error	I	Amplification error	Amplification error	No mutations within 1397-1406
11-0118	MTBC identified	Homopolymer error	Homopolymer error	315ggt(315ACC)			No mutations within -4 to -20			No mutation			no mutations within 507-521			531 ttg			95 ACC			No mutations within 1397-1406
11-0119	MTBC identified	Homopolymer error	Homopolymer error	No mutations within codons 312-316			No mutations within -4 to -20			No mutation			no mutations within 507-521			no mutation within 522-533			mutations 94GGC & 95ACC			No mutations within 1397-1406
11-0120	I	Homopolymer error	Homopolymer error	315ggt(315ACC)			No mutations within -4 to -20			No mutation			no mutations within 507-521			531 ttg			95 ACC			No mutations within 1397-1406
11-0121	MTBC identified			No mutations within codons 312-316			No mutations within -4 to -20	Amplification error, homopolymer error	Homopolymer error	No mutation			I	Amplification error, homopolymer error	Homopolymer error	I	Amplification error	Amplification error	I	Amplification error	Amplification error	I	Amplification error	Amplification error
11-0122	MTBC identified			No mutations within codons 312-316			No mutations within -4 to -20	Homopolymer error	Homopolymer error	No mutation			no mutations within 507-521	Homopolymer error	Homopolymer error	no mutation within 522-533			95 ACC			No mutations within 1397-1406
11-0123	MTBC identified			315ggt(315ACC)			No mutations within -4 to -20			No mutation			no mutations within 507-521	Homopolymer error	Homopolymer error	531 ttg			I	Amplification error	Amplification error	No mutations within 1397-1406
11-0124	MTBC identified			315ggt(315ACC)			-15g/a (-15T)	Homopolymer error	Homopolymer error	No mutation			no mutations within 507-521			531 ttg	Homopolymer error	Homopolymer error	mutations 90GTG & 95ACC			-1401G
11-0125	MTBC identified			No mutations within codons 312-316			No mutations within -4 to -20			No mutation			no mutations within 507-521	Homopolymer error	Homopolymer error	no mutation within 522-533	Homopolymer error	Homopolymer error	95 ACC			No mutations within 1397-1406
11-0126	MTBC identified			315ggt(315ACC)			No mutations within -4 to -20	Mixed population	Other error	-12A			no mutations within 507-521			531 ttg	Homopolymer error	Homopolymer error	mutations 94GGC & 95ACC			No mutations within 1397-1406
11-0127	MTBC identified			No mutations within codons 312-316			No mutations within -4 to -20			No mutation			I	Homopolymer error	Homopolymer error	I	Other error	Other error	95 ACC			No mutations within 1397-1406
11-0128	MTBC identified			315ggt(315ACC)			-15g/a (-15T)			No mutation			no mutations within 507-521			531 ttg			mutations 94GGC & 95ACC			No mutations within 1397-1406
11-0129	MTBC identified			315ggt(315ACC)	Amplification error	Amplification error	-15g/a (-15T)			No mutation	Amplification error	Amplification error	I	Amplification error, homopolymer error, other error	Homopolymer error	no mutation within 522-533	Amplification error	Amplification error	95 ACC	Amplification error	Amplification error	No mutations within 1397-1406	Amplification error	Amplification error
11-0131	MTBC identified			315ggt(315ACC)			No mutations within -4 to -20			No mutation			no mutations within 507-521			531 ttg			mutations 90GTG & 95ACC	Amplification error	Amplification error	No mutations within 1397-1406
11-0132	MTBC identified			315ggt(315ACC)			No mutations within -4 to -20			No mutation			no mutations within 507-521	Amplification error, homopolymer error	Homopolymer error	531 ttg			mutations 94GCC & 95ACC			No mutations within 1397-1406
11-0133	MTBC identified			315ggt(315ACC)			No mutations within -4 to -20			No mutation			no mutations within 507-521			no mutation within 522-533	Amplification error	Amplification error	95 ACC	Amplification error	Amplification error	No mutations within 1397-1406	Homopolymer error	Homopolymer error
11-0134	MTBC identified			315ggt(315ACC)			No mutations within -4 to -20			No mutation			no mutations within 507-521			531 ttg			mutations 90GTG & 95ACC	Amplification error	Amplification error	No mutations within 1397-1406
11-0135	MTBC identified			315ggt(315ACC)			No mutations within -4 to -20			No mutation			I	Amplification error, homopolymer error	Homopolymer error	531 ttg	Amplification error	Amplification error	I	Amplification error	Amplification error	No mutations within 1397-1406
11-0136	MTBC identified			315ggt(315ACC)			No mutations within -4 to -20			No mutation			I	Amplification error, homopolymer error	Homopolymer error	531 tcg/tgg	Homopolymer error	Homopolymer error	95 ACC	Amplification error	Amplification error	No mutations within 1397-1406
11-0137	MTBC identified			315ggt(315ACC)	Homopolymer error	Homopolymer error	No mutations within -4 to -20			No mutation			no mutations within 507-521			531 ttg			mutations 94GGC & 95ACC			No mutations within 1397-1406
11-0138	MTBC identified			315ggt(315ACC)	Homopolymer error	Homopolymer error	-15g/a (-15T)			No mutation			no mutations within 507-521			531 ttg			mutations 94TAC & 95ACC			-1401G
11-0139	MTBC identified			315ggt(315ACC)			No mutations within -4 to -20			No mutation			no mutations within 507-521	Homopolymer error	Homopolymer error	531 ttg			95 ACC			No mutations within 1397-1406
11-0140	MTBC identified			No mutations within codons 312-316			No mutations within -4 to -20			No mutation			no mutations within 507-521	Other error	Other error	no mutation within 522-533			95 ACC			No mutations within 1397-1406
11-0141	MTBC identified			315ggt(315ACC)			No mutations within -4 to -20			No mutation			no mutations within 507-521	Other error	Other error	531 ttg	Homopolymer error	Homopolymer error	95 ACC			No mutations within 1397-1406
11-0142	MTBC identified			No mutations within codons 312-316	Homopolymer error	Homopolymer error	No mutations within -4 to -20			No mutation			no mutations within 507-521	Other error	Other error	no mutation within 522-533			95 ACC			No mutations within 1397-1406
11-0143	MTBC identified			315ggt(315ACC)			No mutations within -4 to -20			No mutation			no mutations within 507-521	Amplification error	Amplification error	531 ttg	Amplification error	Amplification error	mutations 91CCG & 95ACC			No mutations within 1397-1406
11-0144	I	Amplification error	Amplification error	315ggt(315ACC)			I	Amplification error	Amplification error	I	Amplification error	Amplification error	I	Amplification error	Amplification error	I	Amplification error	Amplification error	I	Amplification error	Amplification error	I	Amplification error, new mut?	Other error
11-0145	MTBC identified			315ggt(315ACC)	Homopolymer error	Homopolymer error	No mutations within -4 to -20			No mutation	Homopolymer error	Homopolymer error	no mutations within 507-521	Amplification error	Amplification error	531 ttg	Homopolymer error	Homopolymer error	mutations 94GCC & 95ACC			No mutations within 1397-1406
11-0146	I	Amplification error	Amplification error	I	Amplification error	Amplification error	I	Amplification error	Amplification error	No mutation	Amplification error	Amplification error	I	Amplification error	Amplification error	I	Amplification error	Amplification error	I	Amplification error	Amplification error	I	Amplification error	Amplification error
11-0147	MTBC identified			I	Homopolymer error	Homopolymer error	No mutations within -4 to -20			No mutation			no mutations within 507-521	Other error	Other error	no mutation within 522-533	New mut?	Other error	95 ACC			No mutations within 1397-1406
11-0148	MTBC identified			315ggt(315ACC)			No mutations within -4 to -20			No mutation			no mutations within 507-521			531 ttg			mutations 90GTG & 95ACC			-1401G
11-0149	MTBC identified			315ggt(315ACC)			-15g/a (-15T)			No mutation			no mutations within 507-521			531 ttg			mutations 94AAC & 95ACC			No mutations within 1397-1406
11-0150	MTBC identified			315ggt(315ACC)			No mutations within -4 to -20			No mutation			no mutations within 507-521			no mutation within 522-533			95 ACC			No mutations within 1397-1406
11-0151	MTBC identified			315ggt(315ACC)			-8g (-8C)			No mutation			no mutations within 507-521			531 ttg			mutations 94GGC & 95ACC			-1401G
11-0152	MTBC identified			315ggt(315ACC)			No mutations within -4 to -20			No mutation			no mutations within 507-521			531 ttg			mutations 94GCC & 95ACC			-1401G
11-0153	MTBC identified			No mutations within codons 312-316	Amplification error	Amplification error	No mutations within -4 to -20	Amplification error	Amplification error	I	Amplification error	Amplification error	I	Amplification error	Amplification error	I	Amplification error	Amplification error	I	Amplification error	Amplification error	I	New mut?	New mutation
11-0154	MTBC identified			315ggt(315ACC)			-15g/a (-15T)			No mutation			no mutations within 507-521			531 ttg			mutations 94GGC & 95ACC			No mutations within 1397-1406
11-0155	MTBC identified			315tgt(315ACA)			No mutations within -4 to -20			No mutation			no mutations within 507-521			531 ttg			I	Amplification error	Amplification error	No mutations within 1397-1406
11-0156	MTBC identified			No mutations within codons 312-316			No mutations within -4 to -20			No mutation	Amplification error	Amplification error	no mutations within 507-521	Amplification error	Amplification error	I	Amplification error	Amplification error	I	Amplification error	Amplification error	I	Amplification error	Amplification error
11-0157	MTBC identified			315ggt(315ACC)			No mutations within -4 to -20			No mutation			no mutations within 507-521			526 gac			95 ACC			No mutations within 1397-1406
11-0158	MTBC identified			No mutations within codons 312-316			No mutations within -4 to -20			No mutation			no mutations within 507-521			no mutation within 522-533			95 ACC	Instrument error	Instrument error	No mutations within 1397-1406
11-0159	MTBC identified			315ggt(315ACC)			No mutations within -4 to -20			No mutation			no mutations within 507-521			531 ttg			mutations 94GGC & 95ACC			No mutations within 1397-1406
11-0160	MTBC identified	Amplification error	Amplification error	I	Amplification error	Amplification error	No mutations within -4 to -20	Amplification error	Amplification error	I	Amplification error, instrument error	Instrument error	I	Amplification error	Amplification error	no mutation within 522-533	Amplification error	Amplification error	I	Amplification error	Amplification error	I	Amplification error	Amplification error
11-0161	I	Amplification error	Amplification error	I	Amplification error	Amplification error	I	Amplification error	Amplification error	I	Amplification error	Amplification error	I	Amplification error	Amplification error	no mutation within 522-533	Amplification error, homopolymer error	Homopolymer error	I	Amplification error	Amplification error	I	New mut?	New mutation
11-0162	MTBC identified			315ggt(315ACC)			No mutations within -4 to -20			No mutation			no mutations within 507-521			531 ttg			mutations 90GTG & 95ACC			No mutations within 1397-1406
11-0163	MTBC identified			315ggt(315ACC)			No mutations within -4 to -20			No mutation			no mutations within 507-521			531 ttg			mutations 94GGC & 95ACC			No mutations within 1397-1406
11-0164	MTBC identified			315ggt(315ACC)			No mutations within -4 to -20			No mutation			516 TAC			no mutation within 522-533			I	Homopolymer error, mixed population	Other error	No mutations within 1397-1406
11-0165	MTBC identified			315ggt(315ACC)			-8g (-8C)			No mutation			no mutations within 507-521			531 ttg			mutations 94GGC & 95ACC			No mutations within 1397-1406
11-0166	MTBC identified			315ggt(315ACC)			No mutations within -4 to -20			No mutation			no mutations within 507-521			531 ttg			95 ACC			No mutations within 1397-1406
11-0167	MTBC identified			No mutations within codons 312-316			No mutations within -4 to -20			No mutation	Amplification error, instrument error	Instrument error	no mutations within 507-521			no mutation within 522-533			95 ACC	Amplification error	Amplification error	No mutations within 1397-1406
11-0168	MTBC identified			315tgt(315ACA)			No mutations within -4 to -20			No mutation	Amplification error	Amplification error	no mutations within 507-521			531 ttg			mutations 90GTG & 95ACC	Amplification error	Amplification error	No mutations within 1397-1406
11-0169	MTBC identified			No mutations within codons 312-316			I	New mut?	New mutation	No mutation	Amplification error	Amplification error	no mutations within 507-521			531 ttg			mutations 94TAC & 95ACC			No mutations within 1397-1406
11-0170	MTBC identified			315ggt(315ACC)			No mutations within -4 to -20			No mutation	Amplification error, homopolymer error	Homopolymer error	no mutations within 507-521			531 ttg			95 ACC			No mutations within 1397-1406
11-0171	MTBC identified			315ggt(315ACC)			No mutations within -4 to -20			No mutation	Amplification error	Amplification error	no mutations within 507-521			531 ttg			mutations 94GGC & 95ACC			No mutations within 1397-1406
11-0172	MTBC identified			315ggt(315ACC)			-15g/a (-15T)			No mutation	Amplification error	Amplification error	no mutations within 507-521			531 ttg			mutations 90GTG & 95ACC	Amplification error	Amplification error	No mutations within 1397-1406
11-0173	MTBC identified			315ggt(315ACC)			No mutations within -4 to -20			No mutation	Amplification error	Amplification error	no mutations within 507-521			531 ttg			mutations 94GGC & 95ACC	Amplification error	Amplification error	No mutations within 1397-1406
11-0174	MTBC identified			315ggt(315ACC)			No mutations within -4 to -20			No mutation	Amplification error	Amplification error	no mutations within 507-521			531 ttg			mutations 94GGC & 95ACC			-1401G
11-0175	MTBC identified			315ggt(315ACC)			No mutations within -4 to -20			No mutation	Amplification error	Amplification error	no mutations within 507-521			531 ttg			mutations 94GGC & 95ACC			No mutations within 1397-1406
11-0176	I	Amplification error	Amplification error	No mutations within codons 312-316	Amplification error	Amplification error	I	Amplification error	Amplification error	I	Amplification error	Amplification error	no mutations within 507-521			I	Amplification error	Amplification error	I	Amplification error	Amplification error	No mutations within 1397-1406	Amplification error	Amplification error
11-0177	I	Amplification error	Amplification error	315ggt(315ACC)	Amplification error	Amplification error	I	Amplification error	Amplification error	I	Amplification error	Amplification error	I	Amplification error, homopolymer error	Homopolymer error	I	Amplification error, homopolymer error	Homopolymer error	I	Amplification error	Amplification error	No mutations within 1397-1406	Amplification error	Amplification error
11-0178	MTBC identified			315ggt(315ACC)			No mutations within -4 to -20			No mutation			no mutations within 507-521			531 ttg			mutations 94GGC & 95ACC			No mutations within 1397-1406
11-0179	MTBC identified			315ggt(315ACC)			No mutations within -4 to -20			No mutation			no mutations within 507-521			531 ttg			mutations 94GGC & 95ACC			No mutations within 1397-1406
11-0180	MTBC identified			315ggt(315ACC)			No mutations within -4 to -20			No mutation			no mutations within 507-521			531 ttg			mutations 94GGC & 95ACC			No mutations within 1397-1406
11-0181	MTBC identified			No mutations within codons 312-316			-15g/a (-15T)			No mutation			no mutations within 507-521			531 ttg	Homopolymer error	Homopolymer error	95 ACC	Amplification error	Amplification error	No mutations within 1397-1406	Amplification error, mixed population	Other error
11-0182	MTBC identified			315ggt(315ACC)			-15g/a (-15T)			No mutation			no mutations within 507-521			531 ttg			mutations 90GTG & 95ACC			-1401G
11-0183	MTBC identified			315ggt(315ACC)			No mutations within -4 to -20			No mutation	Homopolymer error	Homopolymer error	511 ccg			I	Homopolymer error	Homopolymer error	I	Amplification error, mixed population	Other error	No mutations within 1397-1406
11-0184	MTBC identified			315ggt(315ACC)			No mutations within -4 to -20			I	Homopolymer error	Homopolymer error	no mutations within 507-521			531 ttg			mutations 94GGC & 95ACC	Amplification error	Amplification error	No mutations within 1397-1406
11-0185	MTBC identified			315ggt(315ACC)	Amplification error	Amplification error	No mutations within -4 to -20			I	Amplification error, instrument error	Instrument error	I	Amplification error	Amplification error	531 ttg	Amplification error	Amplification error	I	Amplification error	Amplification error	No mutations within 1397-1406	Amplification error	Amplification error
11-0186	MTBC identified			315ggt(315ACC)			No mutations within -4 to -20			No mutation	Amplification error	Amplification error	no mutations within 507-521			531 ttg			95 ACC	Amplification error	Amplification error	No mutations within 1397-1406	Amplification error	Amplification error
11-0187	MTBC identified			315tgt(315ACA)			No mutations within -4 to -20			No mutation	Instrument error	Instrument error	I	New mut?	New mutation	526 ggc			mutations 88TGC & 95ACC	Amplification error	Amplification error	No mutations within 1397-1406	Amplification error	Amplification error
11-0188	MTBC identified			315ggt(315ACC)			No mutations within -4 to -20			No mutation	Amplification error	Amplification error	no mutations within 507-521			531 ttg			I	Amplification error, mixed population	Other error	No mutations within 1397-1406	Amplification error	Amplification error
11-0189	MTBC identified			315ggt(315ACC)			No mutations within -4 to -20			No mutation	Instrument error	Instrument error	516 GTC			no mutation within 522-533			mutations 94GGC & 95ACC	Amplification error	Amplification error	-1401G	Amplification error	Amplification error
11-0190	MTBC identified			No mutations within codons 312-316			No mutations within -4 to -20			No mutation	Amplification error	Amplification error	no mutations within 507-521	Instrument error	Instrument error	no mutation within 522-533			95 ACC	Amplification error	Amplification error	No mutations within 1397-1406	Amplification error	Amplification error
11-0191	MTBC identified			315ggt(315ACC)			No mutations within -4 to -20			No mutation	Instrument error	Instrument error	no mutations within 507-521	Homopolymer error	Homopolymer error	531 ttg			mutations 94GGC & 95ACC	Amplification error, instrument error	Instrument error	No mutations within 1397-1406	Amplification error	Amplification error
11-0192	MTBC identified	Amplification error, homopolymer error	Homopolymer error	No mutations within codons 312-316			No mutations within -4 to -20			No mutation	Amplification error	Amplification error	no mutations within 507-521	Amplification error, other error	Other error	no mutation within 522-533	Homopolymer error	Homopolymer error	95 ACC	Amplification error	Amplification error	No mutations within 1397-1406	Amplification error, mixed population	Other error
11-0193	MTBC identified			315ggt(315ACC)			No mutations within -4 to -20			No mutation			no mutations within 507-521			531 ttg			95 ACC			No mutations within 1397-1406
11-0194	MTBC identified			315ggt(315ACC)			No mutations within -4 to -20			No mutation			no mutations within 507-521			531 ttg			mutations 94GGC & 95ACC			No mutations within 1397-1406
11-0195	MTBC identified			315ggt(315ACC)			No mutations within -4 to -20			No mutation			no mutations within 507-521			531 ttg			95 ACC			No mutations within 1397-1406
11-0196	I	Amplification error	Amplification error	315ggt(315ACC)	Amplification error	Amplification error	No mutations within -4 to -20	Amplification error	Amplification error	I	Amplification error	Amplification error	I	Amplification error	Amplification error	I	Amplification error	Amplification error	I	Amplification error	Amplification error	I	Amplification error	Amplification error
11-0197	MTBC identified			315ggt(315ACC)			No mutations within -4 to -20			No mutation			no mutations within 507-521			531 ttg			95 ACC			No mutations within 1397-1406
11-0198	MTBC identified			315ggt(315ACC)			-15g/a (-15T)			No mutation			516 GTC			no mutation within 522-533			mutations 94GGC & 95ACC			-1401G
11-0199	MTBC identified			315ggt(315ACC)			No mutations within -4 to -20			No mutation			no mutations within 507-521			531 ttg			mutations 90GTG & 95ACC			No mutations within 1397-1406
11-0200	MTBC identified			No mutations within codons 312-316			-15g/a (-15T)			No mutation			516 TAC			no mutation within 522-533			95 ACC			No mutations within 1397-1406
11-0201	MTBC identified			315ggt(315ACC)			No mutations within -4 to -20			No mutation			no mutations within 507-521			531 ttg			95 ACC			No mutations within 1397-1406
11-0202	MTBC identified			315ggt(315ACC)			No mutations within -4 to -20			No mutation			no mutations within 507-521			531 ttg			95 ACC			No mutations within 1397-1406
11-0203	MTBC identified			No mutations within codons 312-316			No mutations within -4 to -20			No mutation			no mutations within 507-521			no mutation within 522-533			95 ACC			No mutations within 1397-1406
11-0204	MTBC identified			315ggt(315ACC)			No mutations within -4 to -20			No mutation			no mutations within 507-521			526 tac			95 ACC			No mutations within 1397-1406
11-0205	MTBC identified			315ggt(315ACC)			No mutations within -4 to -20			No mutation			no mutations within 507-521			531 ttg			mutations 94TAC & 95ACC			No mutations within 1397-1406
11-0206	I	Amplification error	Amplification error	I	Amplification error	Amplification error	I	Amplification error	Amplification error	I	Amplification error	Amplification error	I	Amplification error	Amplification error	I	Amplification error	Amplification error	I	Amplification error	Amplification error	I	Amplification error	Amplification error
11-0207	MTBC identified			315ggt(315ACC)			No mutations within -4 to -20			No mutation			no mutations within 507-521			531 ttg			95 ACC			No mutations within 1397-1406
11-0208	MTBC identified	Instrument error	Instrument error	315ggt(315ACC)			-15g/a (-15T)			No mutation			no mutations within 507-521			531 ttg			mutations 90GTG & 95ACC			-1401G
11-0209	MTBC identified			No mutations within codons 312-316			No mutations within -4 to -20			No mutation			no mutations within 507-521			no mutation within 522-533			95 ACC			No mutations within 1397-1406
11-0210	MTBC identified			315ggt(315ACC)			No mutations within -4 to -20			No mutation			no mutations within 507-521			533ccg			91 CCG			No mutations within 1397-1406
11-0211	MTBC identified	Amplification error	Amplification error	315ggt(315ACC)	Amplification error	Amplification error	-15g/a (-15T)			I	Amplification error	Amplification error	no mutations within 507-521			I	Amplification error	Amplification error	mutations 94GGC & 95ACC	Amplification error	Amplification error	-1401G
11-0212	MTBC identified			315ggt(315ACC)			No mutations within -4 to -20			No mutation			no mutations within 507-521			526 tac			95 ACC			No mutations within 1397-1406
11-0213	MTBC identified			315ggt(315ACC)			No mutations within -4 to -20			I	Amplification error	Amplification error	I	Amplification error	Amplification error	531 ttg	Amplification error, homopolymer error	Homopolymer error	I	Amplification error	Amplification error	-1401G
11-0214	MTBC identified			315ggt(315ACC)			No mutations within -4 to -20			No mutation			no mutations within 507-521			531 ttg			95 ACC			No mutations within 1397-1406
11-0215	MTBC identified			I	Amplification error	Amplification error	No mutations within -4 to -20	Amplification error, homopolymer error	Homopolymer error	I	Amplification error	Amplification error	I	Amplification error	Amplification error	I	Amplification error	Amplification error	I	Amplification error	Amplification error	I	Amplification error, mixed population	Other error
11-0216	MTBC identified			315ggt(315ACC)			-15g/a (-15T)			No mutation			no mutations within 507-521			531 ttg			mutations 90GTG & 95ACC	Amplification error	Amplification error	-1401G
11-0217	MTBC identified	Amplification error	Amplification error	315ggt(315ACC)			-15g/a (-15T)			No mutation			no mutations within 507-521			531 ttg			I	Amplification error	Amplification error	I	Amplification error	Amplification error
11-0218	MTBC identified			315ggt(315ACC)			No mutations within -4 to -20			No mutation			no mutations within 507-521			531 ttg			mutations 94GGC & 95ACC			No mutations within 1397-1406
11-0219	MTBC identified			315ggt(315ACC)			No mutations within -4 to -20			No mutation			no mutations within 507-521			I	Amplification error	Amplification error	mutations 90GTG & 95ACC	Amplification error	Amplification error	-1401G
11-0220	MTBC identified			No mutations within codons 312-316			No mutations within -4 to -20			No mutation			no mutations within 507-521	Homopolymer error	Homopolymer error	no mutation within 522-533			95 ACC			No mutations within 1397-1406	Instrument error, mixed population	Other error
11-0221	MTBC identified			315ggt(315ACC)			No mutations within -4 to -20			No mutation			no mutations within 507-521			no mutation within 522-533			95 ACC			No mutations within 1397-1406
11-0222	MTBC identified			I	Amplification error, mixed population	Other error	-15g/a (-15T)	Amplification error	Amplification error	No mutation	Amplification error	Amplification error	I	Amplification error, homopolymer error	Homopolymer error	I	Amplification error	Amplification error	I	Amplification error	Amplification error	-1401G
11-0223	MTBC identified	Instrument error	Instrument error	315ggt(315ACC)			No mutations within -4 to -20			No mutation			no mutations within 507-521			531 ttg			mutations 90GTG & 95ACC			No mutations within 1397-1406
11-0224	MTBC identified			315ggt(315ACC)			No mutations within -4 to -20			No mutation			no mutations within 507-521			531 ttg			95 ACC			No mutations within 1397-1406
11-0225	MTBC identified			315ggt(315ACC)			-15g/a (-15T)			No mutation			no mutations within 507-521			531 ttg			mutations 94AAC & 95ACC			No mutations within 1397-1406
11-0226	MTBC identified			No mutations within codons 312-316			-15g/a (-15T)			No mutation			no mutations within 507-521			531 tcg/tgg			95 ACC			No mutations within 1397-1406
11-0227	MTBC identified			315ggt(315ACC)			No mutations within -4 to -20			No mutation			no mutations within 507-521			531 ttg			mutations 90GTG & 95ACC			No mutations within 1397-1406
11-0228	I	Amplification error	Amplification error	315ggt(315ACC)			No mutations within -4 to -20			No mutation			I	Amplification error	Amplification error	531 ttg			I	Amplification error, mixed population	Other error	-1401G
11-0229	MTBC identified			315ggt(315ACC)			No mutations within -4 to -20			No mutation			511 cgg & 516 tac			no mutation within 522-533			95 ACC			No mutations within 1397-1406
11-0230	MTBC identified			No mutations within codons 312-316			No mutations within -4 to -20			No mutation			no mutations within 507-521			no mutation within 522-533			95 ACC			No mutations within 1397-1406
11-0231	MTBC identified	Amplification error	Amplification error	315ggt(315ACC)			No mutations within -4 to -20			I	Amplification error	Amplification error	I	Amplification error	Amplification error	531 ttg			I	Amplification error	Amplification error	No mutations within 1397-1406	Amplification error	Amplification error
11-0232	MTBC identified			315ggt(315ACC)			No mutations within -4 to -20			No mutation			no mutations within 507-521			531 ttg			mutations 94GCC & 95ACC			No mutations within 1397-1406
11-0233	MTBC identified			315tgt(315ACA)			-8g (-8C)			No mutation			no mutations within 507-521			531 ttg			mutations 94GGC & 95ACC			No mutations within 1397-1406
11-0234	MTBC identified	Amplification error	Amplification error	315ggt(315ACC)			No mutations within -4 to -20			I	Amplification error	Amplification error	no mutations within 507-521			531 ttg	Amplification error, homopolymer error	Homopolymer error	95 ACC			I	New mut?	New mutation
11-0235	MTBC identified			315ggt(315ACC)			No mutations within -4 to -20			No mutation			no mutations within 507-521			531 ttg			mutations 90GTG & 95ACC			-1401G
11-0236	MTBC identified			315ggt(315ACC)	Amplification error	Amplification error	No mutations within -4 to -20			No mutation			no mutations within 507-521			no mutation within 522-533	Amplification error, homopolymer error	Homopolymer error	95 ACC	Amplification error	Amplification error	I	New mut?	New mutation
11-0237	MTBC identified			315ggt(315ACC)			No mutations within -4 to -20			No mutation			no mutations within 507-521			531 ttg			95 ACC			No mutations within 1397-1406
11-0238	MTBC identified			315ggt(315ACC)			No mutations within -4 to -20			No mutation			no mutations within 507-521			531 ttg			mutations 90GTG & 95ACC			No mutations within 1397-1406
11-0239	MTBC identified			315ggt(315ACC)			-15g/a (-15T)			No mutation			no mutations within 507-521			531 ttg			mutations 94GGC & 95ACC			No mutations within 1397-1406
11-0240	MTBC identified			No mutations within codons 312-316			No mutations within -4 to -20			No mutation			no mutations within 507-521			no mutation within 522-533			95 ACC			No mutations within 1397-1406
11-0241	MTBC identified			315ggt(315ACC)			No mutations within -4 to -20			I	Amplification error	Amplification error	no mutations within 507-521			531 ttg	Amplification error	Amplification error	I	Amplification error	Amplification error	-1401G	New mut?	Other error
11-0242	MTBC identified			No mutations within codons 312-316			No mutations within -4 to -20			No mutation			no mutations within 507-521			531 ttg			mutations 90GTG & 95ACC			No mutations within 1397-1406	Amplification error	Amplification error
11-0243	MTBC identified			315ggt(315ACC)			No mutations within -4 to -20			No mutation			516 TAC			no mutation within 522-533			90 GTG			No mutations within 1397-1406
11-0244	MTBC identified			315ggt(315ACC)			-15g/a (-15T)			No mutation			no mutations within 507-521			531 ttg			mutations 90GTG & 95ACC			No mutations within 1397-1406
11-0245	MTBC identified			315ggt(315ACC)			No mutations within -4 to -20			No mutation			no mutations within 507-521			no mutation within 522-533			95 ACC			No mutations within 1397-1406
11-0246	MTBC identified			No mutations within codons 312-316			No mutations within -4 to -20			No mutation			no mutations within 507-521			no mutation within 522-533			95 ACC			No mutations within 1397-1406
11-0247	MTBC identified			I	Amplification error	Amplification error	No mutations within -4 to -20			No mutation			I	Homopolymer error	Homopolymer error	I	Instrument error	Instrument error	I	Amplification error	Amplification error	No mutations within 1397-1406
11-0248	MTBC identified			315ggt(315ACC)			-15g/a (-15T)			No mutation			no mutations within 507-521			531 ttg			mutations 94GGC & 95ACC			No mutations within 1397-1406
11-0249	MTBC identified			No mutations within codons 312-316			-15g/a (-15T)			No mutation			no mutations within 507-521			no mutation within 522-533			95 ACC			No mutations within 1397-1406
11-0250	MTBC identified			315ggt(315ACC)			No mutations within -4 to -20			No mutation			no mutations within 507-521			531 ttg			I	Homopolymer error	Homopolymer error	No mutations within 1397-1406
11-0251	MTBC identified			315ggt(315ACC)			No mutations within -4 to -20			No mutation			no mutations within 507-521			I	New mut?	Other error	95 ACC			No mutations within 1397-1406
11-0252	MTBC identified			315ggt(315ACC)			No mutations within -4 to -20			No mutation			no mutations within 507-521			531 ttg			I	Amplification error	Amplification error	No mutations within 1397-1406
11-0253	MTBC identified	Amplification error	Amplification error	315ggt(315ACC)			No mutations within -4 to -20			No mutation			no mutations within 507-521			531 ttg			mutations 94GGC & 95ACC			No mutations within 1397-1406
11-0254	MTBC identified			315ggt(315ACC)			No mutations within -4 to -20			-10A			no mutations within 507-521			526 gac			95 ACC			No mutations within 1397-1406
11-0255	MTBC identified			315ggt(315ACC)			No mutations within -4 to -20			No mutation			no mutations within 507-521			531 ttg			mutations 94GGC & 95ACC			No mutations within 1397-1406
11-0256	MTBC identified			315ggt(315ACC)			No mutations within -4 to -20			No mutation			no mutations within 507-521			531 ttg			95 ACC			-1401G
11-0257	MTBC identified			Two conflicting hits	Amplification error	Amplification error	No mutations within -4 to -20			No mutation			no mutations within 507-521			531 ttg			mutations 94GGC & 95ACC			I	Mixed population, new mut?	Other error
11-0258	MTBC identified			315ggt(315ACC)			No mutations within -4 to -20			No mutation			no mutations within 507-521			531 ttg			95 ACC			No mutations within 1397-1406
11-0260	I	Amplification error	Amplification error	315ggt(315ACC)			No mutations within -4 to -20	Amplification error	Amplification error	I	Amplification error	Amplification error	I	Amplification error	Amplification error	I	Amplification error	Amplification error	I	Amplification error	Amplification error	I	Other error, new mut?	Other error
11-0261	MTBC identified			315ggt(315ACC)			-15g/a (-15T)			No mutation			no mutations within 507-521			531 ttg	Other error	Other error	95 ACC			No mutations within 1397-1406
11-0262	MTBC identified			315ggt(315ACC)			No mutations within -4 to -20			No mutation			no mutations within 507-521			531 ttg			mutations 94GGC & 95ACC			No mutations within 1397-1406
11-0263	MTBC identified			315ggt(315ACC)			No mutations within -4 to -20			No mutation			no mutations within 507-521			no mutation within 522-533			95 ACC			No mutations within 1397-1406
11-0264	MTBC identified			315ggt(315ACC)			No mutations within -4 to -20			No mutation			no mutations within 507-521			533ccg			95 ACC			No mutations within 1397-1406
11-0265	MTBC identified			No mutations within codons 312-316			No mutations within -4 to -20			No mutation			no mutations within 507-521			no mutation within 522-533			95 ACC			No mutations within 1397-1406
11-0266	MTBC identified			315ggt(315ACC)			No mutations within -4 to -20			No mutation			no mutations within 507-521			531 ttg			88 GCC			No mutations within 1397-1406
11-0267	MTBC identified			No mutations within codons 312-316			No mutations within -4 to -20			No mutation			no mutations within 507-521			no mutation within 522-533			95 ACC			No mutations within 1397-1406
11-0268	MTBC identified			No mutations within codons 312-316			-15g/a (-15T)			-6T			no mutations within 507-521			531 ttg			90 GTG			-1401G
11-0269	MTBC identified			No mutations within codons 312-316			No mutations within -4 to -20	Amplification error	Amplification error	No mutation	Amplification error	Amplification error	I	Amplification error	Amplification error	I	Amplification error	Amplification error	95 ACC	Amplification error	Amplification error	No mutations within 1397-1406
11-0270	MTBC identified			No mutations within codons 312-316			No mutations within -4 to -20			No mutation			no mutations within 507-521			no mutation within 522-533			95 ACC			No mutations within 1397-1406
11-0271	MTBC identified			315ggt(315ACC)			-15g/a (-15T)			No mutation			no mutations within 507-521			531 ttg			mutations 90GTG & 95ACC			-1401G
11-0272	MTBC identified			315ggt(315ACC)			No mutations within -4 to -20			No mutation			no mutations within 507-521			531 ttg			mutations 94GCC & 95ACC			No mutations within 1397-1406
11-0273	MTBC identified			315ggt(315ACC)			No mutations within -4 to -20			No mutation			no mutations within 507-521			no mutation within 522-533			95 ACC			No mutations within 1397-1406
11-0274	MTBC identified			315ggt(315ACC)			No mutations within -4 to -20			No mutation			no mutations within 507-521			531 ttg			mutations 90GTG & 95ACC			No mutations within 1397-1406
11-0275	MTBC identified			315ggt(315ACC)			No mutations within -4 to -20			No mutation			no mutations within 507-521			531 ttg			95 ACC			No mutations within 1397-1406
11-0276	MTBC identified			315ggt(315ACC)			No mutations within -4 to -20			No mutation	Amplification error	Amplification error	no mutations within 507-521			531 ttg			95 ACC			No mutations within 1397-1406
11-0277	MTBC identified			315ggt(315ACC)			-15g/a (-15T)			No mutation	Amplification error	Amplification error	no mutations within 507-521			531 ttg			95 ACC			-1401G
11-0278	MTBC identified			No mutations within codons 312-316			No mutations within -4 to -20			No mutation	Amplification error	Amplification error	516 GTC			no mutation within 522-533			95 ACC			No mutations within 1397-1406
11-0279	MTBC identified			315ggt(315ACC)			-15g/a (-15T)			No mutation	Amplification error	Amplification error	no mutations within 507-521			526 gac			mutations 94GGC & 95ACC			No mutations within 1397-1406
11-0280	MTBC identified	Amplification error	Amplification error	315ggt(315ACC)	Amplification error	Amplification error	No mutations within -4 to -20	Amplification error, other error	Other error	I	Amplification error	Amplification error	I	Amplification error	Amplification error	531 ttg	Amplification error	Amplification error	I	Amplification error	Amplification error	I	Amplification error, new mut?	Other error
11-0282	MTBC identified			315ggt(315ACC)			No mutations within -4 to -20			No mutation	Amplification error	Amplification error	no mutations within 507-521			531 ttg			95 ACC			No mutations within 1397-1406
11-0283	MTBC identified			315ggt(315ACC)			No mutations within -4 to -20			No mutation	Amplification error	Amplification error	no mutations within 507-521			no mutation within 522-533			95 ACC			No mutations within 1397-1406
11-0284	MTBC identified			315ggt(315ACC)			No mutations within -4 to -20			No mutation	Amplification error	Amplification error	no mutations within 507-521			531 ttg	Amplification error	Amplification error	mutations 90GTG & 95ACC			No mutations within 1397-1406
11-0285	MTBC identified			315ggt(315ACC)			No mutations within -4 to -20			No mutation	Amplification error	Amplification error	no mutations within 507-521			531 ttg			mutations 94GGC & 95ACC			No mutations within 1397-1406
11-0286	MTBC identified			315ggt(315ACC)			No mutations within -4 to -20			No mutation	Amplification error	Amplification error	I	New mut?	New mutation	533ccg			94 GGC			No mutations within 1397-1406
11-0287	MTBC identified			No mutations within codons 312-316			No mutations within -4 to -20			No mutation	Amplification error	Amplification error	no mutations within 507-521			no mutation within 522-533			95 ACC			No mutations within 1397-1406
11-0288	MTBC identified			315ggt(315ACC)			No mutations within -4 to -20			No mutation	Amplification error	Amplification error	no mutations within 507-521			531 ttg			95 ACC			No mutations within 1397-1406
11-0289	MTBC identified			315ggt(315ACC)			No mutations within -4 to -20			No mutation	Amplification error	Amplification error	no mutations within 507-521			531 ttg			mutations 94GGC & 95ACC			No mutations within 1397-1406
11-0290	MTBC identified			315ggt(315ACC)			No mutations within -4 to -20			No mutation	Amplification error	Amplification error	I	Amplification error	Amplification error	I	Amplification error	Amplification error	95 ACC	Amplification error	Amplification error	No mutations within 1397-1406
11-0291	MTBC identified			315ggt(315ACC)	Amplification error	Amplification error	No mutations within -4 to -20	Amplification error	Amplification error	I	Amplification error	Amplification error	I	Amplification error	Amplification error	I	Amplification error	Amplification error	I	Amplification error	Amplification error	I	Amplification error, homopolymer error	Homopolymer error
11-0292	MTBC identified			No mutations within codons 312-316	Amplification error, mixed population	Other error	No mutations within -4 to -20			No mutation			no mutations within 507-521			no mutation within 522-533			95 ACC			No mutations within 1397-1406	Mixed population, new mut?	Other error
11-0293	MTBC identified	Amplification error	Amplification error	315ggt(315ACC)			I	Amplification error, other error	Other error	No mutation	Amplification error	Amplification error	no mutations within 507-521			531 ttg	Amplification error	Amplification error	I	Amplification error	Amplification error	No mutations within 1397-1406
11-0294	MTBC identified			No mutations within codons 312-316			No mutations within -4 to -20			No mutation			no mutations within 507-521			no mutation within 522-533			95 ACC			No mutations within 1397-1406
11-0295	MTBC identified			315ggt(315ACC)			No mutations within -4 to -20			-6T			no mutations within 507-521			531 ttg			mutations 94GGC & 95ACC			No mutations within 1397-1406
11-0296	MTBC identified			315ggt(315ACC)			No mutations within -4 to -20			No mutation			no mutations within 507-521			531 ttg			mutations 94GGC & 95ACC			No mutations within 1397-1406
11-0297	MTBC identified			No mutations within codons 312-316			-8g (-8C)			No mutation			no mutations within 507-521			531 ttg			95 ACC			No mutations within 1397-1406
11-0298	MTBC identified			315ggt(315ACC)			-15g/a (-15T)			No mutation			no mutations within 507-521			531 ttg			mutations 94GGC & 95ACC			No mutations within 1397-1406
11-0299	MTBC identified			No mutations within codons 312-316			No mutations within -4 to -20			No mutation			no mutations within 507-521			531 ttg			95 ACC			No mutations within 1397-1406
11-0300	MTBC identified			315ggt(315ACC)			No mutations within -4 to -20			No mutation			no mutations within 507-521			531 ttg			95 ACC			No mutations within 1397-1406
11-0301	MTBC identified			315ggt(315ACC)			No mutations within -4 to -20			No mutation			no mutations within 507-521			531 ttg			95 ACC			No mutations within 1397-1406
11-0302	MTBC identified			No mutations within codons 312-316			No mutations within -4 to -20	Instrument error	Instrument error	No mutation			no mutations within 507-521			526 tgc			95 ACC			No mutations within 1397-1406
11-0303	MTBC identified			No mutations within codons 312-316			No mutations within -4 to -20	Homopolymer error	Homopolymer error	No mutation			no mutations within 507-521			no mutation within 522-533			95 ACC			No mutations within 1397-1406
11-0304	MTBC identified			315ggt(315ACC)			No mutations within -4 to -20	Other error	Other error	No mutation			no mutations within 507-521			531 ttg			mutations 94GGC & 95ACC			No mutations within 1397-1406
11-0305	MTBC identified			No mutations within codons 312-316			No mutations within -4 to -20			No mutation			no mutations within 507-521	Instrument error	Instrument error	no mutation within 522-533			95 ACC			No mutations within 1397-1406
11-0306	I	Amplification error	Amplification error	315ggt(315ACC)	Amplification error	Amplification error	I	Amplification error, homopolymer error	Homopolymer error	No mutation	Amplification error	Amplification error	I	Amplification error	Amplification error	I	Amplification error	Amplification error	I	Amplification error	Amplification error	No mutations within 1397-1406
11-0307	MTBC identified			No mutations within codons 312-316			No mutations within -4 to -20			No mutation			no mutations within 507-521			no mutation within 522-533			95 ACC			No mutations within 1397-1406
11-0308	MTBC identified			315ggt(315ACC)			No mutations within -4 to -20			No mutation			no mutations within 507-521			531 ttg			mutations 94GGC & 95ACC			No mutations within 1397-1406
11-0309	MTBC identified			I	Amplification error	Amplification error	No mutations within -4 to -20			No mutation			I	Amplification error	Amplification error	no mutation within 522-533			95 ACC			No mutations within 1397-1406
11-0310	MTBC identified			315ggt(315ACC)			No mutations within -4 to -20			No mutation			no mutations within 507-521			531 ttg			95 ACC			No mutations within 1397-1406
11-0311	MTBC identified			315ggt(315ACC)			-17c/a (-17T)			No mutation			no mutations within 507-521			531 ttg			95 ACC			No mutations within 1397-1406
11-0312	MTBC identified			No mutations within codons 312-316			No mutations within -4 to -20	Other error	Other error	No mutation			no mutations within 507-521			no mutation within 522-533			95 ACC			No mutations within 1397-1406
11-0313	MTBC identified			315ggt(315ACC)			No mutations within -4 to -20			No mutation			no mutations within 507-521			531 ttg			95 ACC			No mutations within 1397-1406
11-0314	MTBC identified			315ggt(315ACC)			No mutations within -4 to -20			No mutation			I	Instrument error	Instrument error	no mutation within 522-533			mutations 90GTG & 95ACC			No mutations within 1397-1406
11-0315	I	Amplification error	Amplification error	I	Amplification error	Amplification error	No mutations within -4 to -20			I	Amplification error	Amplification error	I	Amplification error	Amplification error	I	Instrument error	Instrument error	I	Amplification error	Amplification error	No mutations within 1397-1406	New mut?	Other error
11-0316	MTBC identified			315ggt(315ACC)			No mutations within -4 to -20			No mutation			I	Amplification error	Amplification error	531 ttg			No mutations within 88-95			No mutations within 1397-1406
11-0317	MTBC identified			315ggt(315ACC)			No mutations within -4 to -20			No mutation			no mutations within 507-521			I	Amplification error	Amplification error	mutations 94GGC & 95ACC			No mutations within 1397-1406
11-0318	MTBC identified			No mutations within codons 312-316			No mutations within -4 to -20			No mutation			no mutations within 507-521			I	Homopolymer error	Homopolymer error	95 ACC			No mutations within 1397-1406
11-0319	MTBC identified			No mutations within codons 312-316			-15g/a (-15T)			No mutation			513 AAA			no mutation within 522-533			mutations 94GGC & 95ACC			No mutations within 1397-1406
11-0320	MTBC identified			No mutations within codons 312-316			No mutations within -4 to -20			No mutation			no mutations within 507-521			no mutation within 522-533			95 ACC			No mutations within 1397-1406
11-0321	MTBC identified			I	Mixed population	Other error	No mutations within -4 to -20			No mutation			I	Homopolymer error	Homopolymer error	531 ttg			No mutations within 88-95			No mutations within 1397-1406
11-0322	MTBC identified			315ggt(315ACC)			No mutations within -4 to -20			No mutation			no mutations within 507-521			531 ttg			mutations 94GGC & 95ACC			No mutations within 1397-1406
11-0323	MTBC identified			315ggt(315ACC)			-15g/a (-15T)			No mutation			no mutations within 507-521			531 ttg			I	Amplification error	Amplification error	No mutations within 1397-1406
11-0324	MTBC identified			No mutations within codons 312-316			No mutations within -4 to -20			No mutation			no mutations within 507-521			no mutation within 522-533			95 ACC			No mutations within 1397-1406
11-0325	MTBC identified			315ggt(315ACC)			No mutations within -4 to -20			No mutation			no mutations within 507-521			531 ttg			mutations 91CCG & 95ACC			No mutations within 1397-1406
11-0326	I	Amplification error	Amplification error	I	Amplification error	Amplification error	I	Amplification error	Amplification error	I	Amplification error	Amplification error	I	Amplification error	Amplification error	I	Amplification error	Amplification error	I	Amplification error	Amplification error	I	New mut?	Other error
11-0327	MTBC identified			No mutations within codons 312-316			No mutations within -4 to -20			No mutation			no mutations within 507-521			no mutation within 522-533			I	Homopolymer error	Homopolymer error	No mutations within 1397-1406
11-0328	MTBC identified			I	Amplification error	Amplification error	I	Amplification error	Amplification error	I	Amplification error	Amplification error	I	Amplification error	Amplification error	I	Amplification error	Amplification error	I	Amplification error	Amplification error	I	Amplification error	Amplification error
11-0329	MTBC identified			No mutations within codons 312-316			No mutations within -4 to -20			No mutation			no mutations within 507-521			I	Homopolymer error	Homopolymer error	95 ACC			No mutations within 1397-1406
11-0330	MTBC identified			315ggt(315ACC)			-15g/a (-15T)			No mutation			no mutations within 507-521			531 ttg			mutations 94GGC & 95ACC			-1401G
11-0331	MTBC identified			I	Amplification error	Amplification error	No mutations within -4 to -20			I	Amplification error	Amplification error	I	Instrument error	Instrument error	I	Amplification error	Amplification error	I	Amplification error	Amplification error	I	New mut?	Other error
11-0332	MTBC identified			315ggt(315ACC)			No mutations within -4 to -20			No mutation			I	New mut?	Other error	no mutation within 522-533			mutations 90GTG & 95ACC			No mutations within 1397-1406
11-0333	MTBC identified			315ggt(315ACC)			No mutations within -4 to -20			No mutation			no mutations within 507-521	Homopolymer error, instrument error	Homopolymer error	531 ttg			mutations 94GCC & 95ACC			No mutations within 1397-1406
11-0334	MTBC identified	Amplification error	Amplification error	315ggt(315ACC)	Amplification error, mixed population	Other error	-15g/a (-15T)	Amplification error	Amplification error	I	Amplification error	Amplification error	no mutations within 507-521			I	Amplification error, homopolymer error	Homopolymer error	I	Amplification error	Amplification error	I	Amplification error, new mut?	Other error
11-0335	MTBC identified			315ggt(315ACC)			No mutations within -4 to -20			No mutation			no mutations within 507-521			531 ttg			mutations 94AAC & 95ACC			-1401G
11-0336	MTBC identified			I	Mixed population	Mixed population	No mutations within -4 to -20			No mutation			no mutations within 507-521			no mutation within 522-533			95 ACC			No mutations within 1397-1406
11-0337	MTBC identified			315ggt(315ACC)			No mutations within -4 to -20			No mutation			no mutations within 507-521			531 ttg			mutations 94GGC & 95ACC			No mutations within 1397-1406
11-0338	MTBC identified			315ggt(315ACC)			No mutations within -4 to -20			No mutation			no mutations within 507-521			531 ttg			mutations 90GTG & 95ACC			No mutations within 1397-1406
11-0339	MTBC identified			No mutations within codons 312-316			No mutations within -4 to -20			No mutation			no mutations within 507-521			no mutation within 522-533			95 ACC			No mutations within 1397-1406
11-0340	MTBC identified			No mutations within codons 312-316			No mutations within -4 to -20			No mutation	Amplification error	Amplification error	no mutations within 507-521			no mutation within 522-533	Amplification error	Amplification error	I	Amplification error	Amplification error	I	Amplification error	Amplification error
11-0341	MTBC identified			315ggt(315ACC)			-15g/a (-15T)			No mutation			no mutations within 507-521	Homopolymer error	Homopolymer error	531 ttg			90GTG,91CCG & 95ACC			No mutations within 1397-1406
11-0342	MTBC identified	Instrument error	Instrument error	315ggt(315ACC)	Amplification error	Amplification error	No mutations within -4 to -20			No mutation			no mutations within 507-521	Amplification error	Amplification error	I	Amplification error	Amplification error	I	Amplification error	Amplification error	I	Amplification error	Amplification error
11-0343	MTBC identified			315ggt(315ACC)			No mutations within -4 to -20			No mutation			no mutations within 507-521			531 ttg			95 ACC			No mutations within 1397-1406
11-0344	MTBC identified			No mutations within codons 312-316			No mutations within -4 to -20			No mutation			no mutations within 507-521			no mutation within 522-533			95 ACC			No mutations within 1397-1406
11-0345	MTBC identified			No mutations within codons 312-316			No mutations within -4 to -20			No mutation			no mutations within 507-521			no mutation within 522-533			95 ACC			No mutations within 1397-1406
11-0346	MTBC identified			315ggt(315ACC)			No mutations within -4 to -20			No mutation			516 TAC			no mutation within 522-533			95 ACC			No mutations within 1397-1406
11-0347	MTBC identified			315ggt(315ACC)			No mutations within -4 to -20			No mutation			no mutations within 507-521			531 ttg			95 ACC			No mutations within 1397-1406
11-0348	MTBC identified			315ggt(315ACC)			No mutations within -4 to -20			No mutation			no mutations within 507-521			531 ttg			mutations 90GTG & 95ACC			No mutations within 1397-1406	New mut?	Other error
11-0349	MTBC identified			315ggt(315ACC)			No mutations within -4 to -20			-6T			516 GTC			no mutation within 522-533			95 ACC			No mutations within 1397-1406
11-0350	MTBC identified			315ggt(315ACC)			No mutations within -4 to -20			No mutation			no mutations within 507-521			531 ttg			mutations 94GGC & 95ACC			No mutations within 1397-1406
11-0351	MTBC identified			No mutations within codons 312-316			No mutations within -4 to -20			No mutation			no mutations within 507-521			no mutation within 522-533			95 ACC			No mutations within 1397-1406
11-0352	I	Amplification error	Amplification error	315ggt(315ACC)	Amplification error	Amplification error	No mutations within -4 to -20			No mutation			I	Amplification error	Amplification error	531 ttg	Amplification error	Amplification error	I	Amplification error	Amplification error	I	New mut?	New mutation
11-0353	I	Amplification error	Amplification error	315ggt(315ACC)	Amplification error	Amplification error	-15g/a (-15T)	Amplification error	Amplification error	I	Amplification error	Amplification error	I	Amplification error	Amplification error	I	Amplification error	Amplification error	I	Amplification error	Amplification error	-1401G	New mut?	Other error
11-0354	MTBC identified			315ggt(315ACC)			No mutations within -4 to -20			No mutation			no mutations within 507-521			531 tcg/tgg			94 GGC			No mutations within 1397-1406
11-0355	I	Amplification error	Amplification error	No mutations within codons 312-316			-15g/a (-15T)	Amplification error	Amplification error	-10A	Amplification error	Amplification error	I	Amplification error	Amplification error	I	Amplification error, homopolymer error	Homopolymer error	I	Amplification error	Amplification error	No mutations within 1397-1406
11-0356	MTBC identified			No mutations within codons 312-316			No mutations within -4 to -20			No mutation			no mutations within 507-521			no mutation within 522-533			95 ACC	Amplification error	Amplification error	I	New mut?	New mutation
11-0357	MTBC identified			315ggt(315ACC)			No mutations within -4 to -20			No mutation			no mutations within 507-521			531 ttg			mutations 94AAC & 95ACC			No mutations within 1397-1406
11-0358	MTBC identified			No mutations within codons 312-316			No mutations within -4 to -20	Other error	Other error	No mutation			no mutations within 507-521			531 ttg			95 ACC			No mutations within 1397-1406
11-0359	MTBC identified			315ggt(315ACC)			No mutations within -4 to -20	Other error	Other error	No mutation			no mutations within 507-521			531 ttg			mutations 94GCC & 95ACC			-1401G
11-0360	MTBC identified			315ggt(315ACC)			No mutations within -4 to -20	Other error	Other error	No mutation			no mutations within 507-521			531 ttg			95 ACC			No mutations within 1397-1406
11-0361	MTBC identified			315ggt(315ACC)			No mutations within -4 to -20			No mutation			no mutations within 507-521			526 gac			95 ACC			No mutations within 1397-1406
11-0362	MTBC identified			315ggt(315ACC)			No mutations within -4 to -20	Other error	Other error	-10A			no mutations within 507-521			526 gac			mutations 90GTG & 95ACC			No mutations within 1397-1406
11-0363	I	Amplification error	Amplification error	I	Amplification error	Amplification error	No mutations within -4 to -20	Amplification error	Amplification error	I	Amplification error	Amplification error	I	Amplification error	Amplification error	I	Amplification error, homopolymer error	Homopolymer error	I	Amplification error	Amplification error	No mutations within 1397-1406	Amplification error	Amplification error
11-0364	MTBC identified			No mutations within codons 312-316			No mutations within -4 to -20			No mutation			no mutations within 507-521	Amplification error, instrument error	Instrument error	no mutation within 522-533			95 ACC			No mutations within 1397-1406
11-0365	MTBC identified			No mutations within codons 312-316			No mutations within -4 to -20	Other error	Other error	No mutation			no mutations within 507-521			no mutation within 522-533			95 ACC			No mutations within 1397-1406
11-0366	MTBC identified			315ggt(315ACC)			No mutations within -4 to -20			No mutation			no mutations within 507-521			531 ttg			mutations 90GTG & 95ACC			No mutations within 1397-1406
11-0367	MTBC identified			No mutations within codons 312-316			No mutations within -4 to -20			No mutation			no mutations within 507-521			no mutation within 522-533			95 ACC			No mutations within 1397-1406
11-0368	MTBC identified			No mutations within codons 312-316			No mutations within -4 to -20			No mutation			no mutations within 507-521			531 ttg			95 ACC			No mutations within 1397-1406
11-0369	MTBC identified			315ggt(315ACC)			No mutations within -4 to -20			No mutation			516 GTC			no mutation within 522-533			mutations 94GGC & 95ACC			No mutations within 1397-1406
11-0370	MTBC identified			No mutations within codons 312-316			No mutations within -4 to -20			No mutation			no mutations within 507-521			no mutation within 522-533			95 ACC			No mutations within 1397-1406
11-0371	MTBC identified			315ggt(315ACC)			No mutations within -4 to -20			No mutation			516 TAC			no mutation within 522-533			No mutations within 88-95			No mutations within 1397-1406
11-0372	MTBC identified			315ggt(315ACC)			-15g/a (-15T)			No mutation			no mutations within 507-521	Homopolymer error, instrument error	Homopolymer error	531 ttg			mutations 94GGC & 95ACC			No mutations within 1397-1406
11-0373	MTBC identified			315ggt(315ACC)			No mutations within -4 to -20			No mutation			no mutations within 507-521			531 ttg			95 ACC			No mutations within 1397-1406
11-0374	MTBC identified			315ggt(315ACC)			No mutations within -4 to -20			No mutation			no mutations within 507-521			no mutation within 522-533			95 ACC			No mutations within 1397-1406
11-0375	MTBC identified			No mutations within codons 312-316	Mixed population	Other error	No mutations within -4 to -20	Mixed population	Other error	No mutation			no mutations within 507-521			I	Amplification error	Amplification error	I	Amplification error	Amplification error	I
11-0376	MTBC identified			No mutations within codons 312-316			No mutations within -4 to -20			No mutation			no mutations within 507-521			no mutation within 522-533			95 ACC			No mutations within 1397-1406
11-0377	I	Amplification error	Amplification error	315ggt(315ACC)	Homopolymer error	Homopolymer error	-15g/a (-15T)			I	Amplification error	Amplification error	I	Amplification error, new mut?	Other error	I	Amplification error	Amplification error	I	Amplification error	Amplification error	No mutations within 1397-1406	Mixed population	Other error
11-0378	MTBC identified	Amplification error	Amplification error	315ggt(315ACC)			-15g/a (-15T)			No mutation			no mutations within 507-521	Instrument error	Instrument error	531 ttg	Amplification error	Amplification error	mutations 90GTG & 95ACC			-1401G	Amplification error	Amplification error
11-0379	MTBC identified			315ggt(315ACC)			No mutations within -4 to -20			No mutation			no mutations within 507-521			I	Amplification error	Amplification error	I	Amplification error	Amplification error	No mutations within 1397-1406
11-0380	MTBC identified			315ggt(315ACC)			No mutations within -4 to -20			No mutation			no mutations within 507-521			531 ttg			mutations 94GGC & 95ACC			No mutations within 1397-1406
11-0381	MTBC identified			315ggt(315ACC)			I	Mixed population	Mixed population	No mutation			no mutations within 507-521	Homopolymer error	Homopolymer error	531 ttg			mutations 94GGC & 95ACC			No mutations within 1397-1406
11-0382	MTBC identified			315ggt(315ACC)			No mutations within -4 to -20			No mutation			no mutations within 507-521			531 ttg			95 ACC			No mutations within 1397-1406
11-0383	MTBC identified			315ggt(315ACC)			No mutations within -4 to -20			No mutation			no mutations within 507-521			531 ttg			95 ACC			No mutations within 1397-1406
11-0384	MTBC identified			315ggt(315ACC)			No mutations within -4 to -20			No mutation			no mutations within 507-521			I	Amplification error, homopolymer error	Homopolymer error	95 ACC	Amplification error	Amplification error	No mutations within 1397-1406
11-0385	MTBC identified			315ggt(315ACC)			No mutations within -4 to -20			No mutation			no mutations within 507-521			531 ttg			mutations 94GGC & 95ACC			No mutations within 1397-1406
11-0386	MTBC identified			315ggt(315ACC)			No mutations within -4 to -20			No mutation			no mutations within 507-521			I	Amplification error	Amplification error	I	Amplification error	Amplification error	No mutations within 1397-1406
11-0387	MTBC identified			315ggt(315ACC)			No mutations within -4 to -20			No mutation			no mutations within 507-521			531 ttg			mutations 94GCC & 95ACC			No mutations within 1397-1406
11-0388	MTBC identified			315ggt(315ACC)			No mutations within -4 to -20			No mutation	Other error	Other error	no mutations within 507-521			531 ttg			mutations 94GGC & 95ACC			No mutations within 1397-1406
11-0389	MTBC identified			No mutations within codons 312-316			No mutations within -4 to -20			No mutation			no mutations within 507-521			no mutation within 522-533			95 ACC			No mutations within 1397-1406
11-0390	MTBC identified			315ggt(315ACC)			-8g (-8C)	Homopolymer error	Homopolymer error	No mutation			I	Homopolymer error	Homopolymer error	531 ttg			mutations 94GGC & 95ACC			No mutations within 1397-1406
11-0391	MTBC identified	Homopolymer error	Homopolymer error	315ggt(315ACC)			I	Amplification error, mixed population	Other error	Two conflicting hits	Amplification error	Amplification error	I	Amplification error	Amplification error	I	Amplification error	Amplification error	I	Amplification error	Amplification error	I	Amplification error	Amplification error
11-0392	MTBC identified			315ggt(315ACC)			No mutations within -4 to -20			No mutation			no mutations within 507-521			531 ttg			mutations 94GCC & 95ACC			No mutations within 1397-1406
11-0393	MTBC identified			315ggt(315ACC)			-15g/a (-15T)			No mutation			no mutations within 507-521			531 ttg	Homopolymer error	Homopolymer error	mutations 90GTG & 95ACC			No mutations within 1397-1406
11-0394	MTBC identified			315ggt(315ACC)			-15g/a (-15T)			No mutation			no mutations within 507-521			531 ttg			mutations 94GGC & 95ACC			No mutations within 1397-1406
11-0395	MTBC identified			315ggt(315ACC)			No mutations within -4 to -20	Amplification error	Amplification error	No mutation			I	Amplification error, other error	Other error	I	Amplification error	Amplification error	I	Amplification error	Amplification error	I	Amplification error	Amplification error
11-0396	MTBC identified			315ggt(315ACC)			No mutations within -4 to -20			No mutation			no mutations within 507-521			526 gac			95 ACC			No mutations within 1397-1406
11-0397	MTBC identified			315ggt(315ACC)			No mutations within -4 to -20			No mutation			no mutations within 507-521			531 ttg			95 ACC			No mutations within 1397-1406
11-0398	MTBC identified			315ggt(315ACC)			No mutations within -4 to -20			No mutation			no mutations within 507-521			531 ttg			mutations 91CCG & 95ACC			-1401G
11-0399	MTBC identified			No mutations within codons 312-316			No mutations within -4 to -20			No mutation			no mutations within 507-521	Homopolymer error	Homopolymer error	no mutation within 522-533			95 ACC			No mutations within 1397-1406
11-0400	MTBC identified			315ggt(315ACC)			No mutations within -4 to -20			No mutation			no mutations within 507-521	Homopolymer error	Homopolymer error	531 ttg			mutations 91CCG & 95ACC			No mutations within 1397-1406
11-0401	MTBC identified	Amplification error	Amplification error	315ggt(315ACC)			-15g/a (-15T)	Amplification error	Amplification error	I	Amplification error	Amplification error	I	Amplification error	Amplification error	I	Amplification error	Amplification error	I	Amplification error	Amplification error	No mutations within 1397-1406
11-0402	MTBC identified	Amplification error	Amplification error	315ggt(315ACC)			No mutations within -4 to -20			No mutation	Amplification error	Amplification error	I	Amplification error	Amplification error	I	Amplification error	Amplification error	I	Amplification error	Amplification error	No mutations within 1397-1406	New mut?	Other error
11-0403	MTBC identified			315ggt(315ACC)			No mutations within -4 to -20			No mutation			I	Amplification error	Amplification error	no mutation within 522-533			95 ACC			No mutations within 1397-1406
11-0404	MTBC identified			315ggt(315ACC)			No mutations within -4 to -20	Amplification error, mixed population	Other error	I	Amplification error	Amplification error	I	Amplification error	Amplification error	I	Amplification error	Amplification error	I	Amplification error	Amplification error	I	Amplification error	Amplification error
11-0405	MTBC identified			315ggt(315ACC)			No mutations within -4 to -20			No mutation			no mutations within 507-521			531 ttg			mutations 90GTG & 95ACC			No mutations within 1397-1406
11-0406	MTBC identified			315ggt(315ACC)			No mutations within -4 to -20			No mutation			no mutations within 507-521	Instrument error	Instrument error	531 ttg			mutations 94GGC & 95ACC			No mutations within 1397-1406
11-0407	MTBC identified			315ggt(315ACC)			No mutations within -4 to -20			No mutation			no mutations within 507-521			526 gac			mutations 94GGC & 95ACC			No mutations within 1397-1406
11-0408	MTBC identified			No mutations within codons 312-316			No mutations within -4 to -20			No mutation			no mutations within 507-521			no mutation within 522-533			95 ACC			No mutations within 1397-1406
11-0409	MTBC identified			No mutations within codons 312-316			No mutations within -4 to -20			No mutation			no mutations within 507-521			no mutation within 522-533			No mutations within 88-95			No mutations within 1397-1406
11-0410	MTBC identified			315tgt(315ACA)			No mutations within -4 to -20			No mutation			no mutations within 507-521			531 ttg			mutations 91CCG & 95ACC			No mutations within 1397-1406
11-0411	MTBC identified			315ggt(315ACC)			No mutations within -4 to -20			No mutation			no mutations within 507-521			531 ttg			mutations 91CCG & 95ACC			No mutations within 1397-1406
11-0412	MTBC identified			315ggt(315ACC)			No mutations within -4 to -20			No mutation	Amplification error	Amplification error	no mutations within 507-521			531 ttg			mutations 94TAC & 95ACC			I	New mut?	New mutation
11-0413	MTBC identified			315ggt(315ACC)			No mutations within -4 to -20			No mutation			no mutations within 507-521			531 ttg			mutations 94TAC & 95ACC			No mutations within 1397-1406
11-0414	MTBC identified			315ggt(315ACC)			No mutations within -4 to -20			No mutation			no mutations within 507-521			531 ttg			mutations 90GTG & 95ACC			No mutations within 1397-1406
11-0415	MTBC identified			315ggt(315ACC)			-15g/a (-15T)			No mutation			no mutations within 507-521			531 ttg			mutations 94GGC & 95ACC			-1401G
11-0416	MTBC identified			315ggt(315ACC)			No mutations within -4 to -20			No mutation			no mutations within 507-521			531 ttg			95 ACC			No mutations within 1397-1406
11-0417	MTBC identified			315ggt(315ACC)			No mutations within -4 to -20			No mutation			no mutations within 507-521			531 ttg	Amplification error	Amplification error	mutations 90GTG & 95ACC			-1401G
11-0418	MTBC identified			315ggt(315ACC)			No mutations within -4 to -20			No mutation			no mutations within 507-521			531 ttg	Homopolymer error	Homopolymer error	mutations 90GTG & 95ACC	Amplification error	Amplification error	No mutations within 1397-1406
11-0419	I	Amplification error	Amplification error	315ggt(315ACC)	Amplification error	Amplification error	No mutations within -4 to -20	Amplification error	Amplification error	No mutation	Amplification error	Amplification error	no mutations within 507-521	Amplification error	Amplification error	I	Amplification error	Amplification error	mutations 94GCC & 95ACC	Amplification error	Amplification error	No mutations within 1397-1406	Amplification error, new mut?	Other error
11-0420	MTBC identified			315ggt(315ACC)			No mutations within -4 to -20			No mutation			no mutations within 507-521	Homopolymer error	Homopolymer error	531 ttg			mutations 90GTG & 95ACC			No mutations within 1397-1406
11-0421	MTBC identified			315ggt(315ACC)			No mutations within -4 to -20			No mutation			no mutations within 507-521			531 ttg			mutations 94GGC & 95ACC			No mutations within 1397-1406
11-0422	MTBC identified			315ggt(315ACC)			I	Amplification error	Amplification error	I	Amplification error	Amplification error	I	Amplification error	Amplification error	531 ttg	Amplification error	Amplification error	I	Amplification error	Amplification error	I	Amplification error, new mut?	Other error
11-0423	I	Amplification error	Amplification error	315ggt(315ACC)	Mixed population	Other error	Two conflicting hits	Amplification error	Amplification error	No mutation	Amplification error	Amplification error	I	Amplification error	Amplification error	I	Amplification error	Amplification error	I	Amplification error	Amplification error	No mutations within 1397-1406
11-0424	MTBC identified			315ggt(315ACC)			No mutations within -4 to -20			No mutation			no mutations within 507-521			531 ttg			95 ACC			No mutations within 1397-1406
11-0425	MTBC identified			315ggt(315ACC)			-15g/a (-15T)			No mutation			no mutations within 507-521			531 ttg			mutations 90GTG & 95ACC	Other error	Other error	No mutations within 1397-1406
11-0426	MTBC identified			315ggt(315ACC)			No mutations within -4 to -20			No mutation			no mutations within 507-521			531 ttg			95 ACC			-1401G
11-0427	MTBC identified			No mutations within codons 312-316	Mixed population	Other error	-15g/a (-15T)			No mutation	Amplification error	Amplification error	I	Amplification error	Amplification error	I	Amplification error, homopolymer error	Homopolymer error	mutations 90GTG & 95ACC	Amplification error	Amplification error	No mutations within 1397-1406	Amplification error, other error	Other error
11-0428	MTBC identified	Instrument error	Instrument error	315ggt(315ACC)			No mutations within -4 to -20			No mutation			no mutations within 507-521			no mutation within 522-533			95 ACC			No mutations within 1397-1406
11-0429	MTBC identified			315ggt(315ACC)			No mutations within -4 to -20			No mutation			no mutations within 507-521			531 ttg			94 GGC			No mutations within 1397-1406
11-0430	MTBC identified			315ggt(315ACC)			No mutations within -4 to -20			No mutation			no mutations within 507-521			I	Amplification error	Amplification error	mutations 94GCC & 95ACC			I	New mut?	New mutation
11-0431	MTBC identified			315ggt(315ACC)			No mutations within -4 to -20			No mutation			no mutations within 507-521			531 ttg			mutations 94GGC & 95ACC			No mutations within 1397-1406
11-0432	MTBC identified			315ggt(315ACC)			-15g/a (-15T)			No mutation			no mutations within 507-521			531 ttg			mutations 94GCC & 95ACC	Homopolymer error	Homopolymer error	No mutations within 1397-1406
11-0433	I	Amplification error	Amplification error	No mutations within codons 312-316			No mutations within -4 to -20	Amplification error	Amplification error	I	Amplification error, homopolymer error, instrument error	Homopolymer error	no mutations within 507-521	Amplification error	Amplification error	I	Amplification error	Amplification error	mutations 94GCC & 95ACC	Other error	Other error	I	Amplification error, new mut?	Other error
11-0434	MTBC identified			315ggt(315ACC)			No mutations within -4 to -20			No mutation			I	Amplification error	Amplification error	I	Amplification error	Amplification error	mutations 94GCC & 95ACC			I	Amplification error, new mut?	Other error
11-0435	I	Amplification error	Amplification error	No mutations within codons 312-316	Amplification error	Amplification error	No mutations within -4 to -20	Amplification error	Amplification error	I	Amplification error	Amplification error	I	Amplification error	Amplification error	I	Amplification error	Amplification error	I	Amplification error	Amplification error	I	Amplification error	Amplification error
11-0436	I	Amplification error	Amplification error	Two conflicting hits	Amplification error	Amplification error	Two conflicting hits	Homopolymer error	Homopolymer error	I	Amplification error	Amplification error	no mutations within 507-521	Amplification error	Amplification error	I	Amplification error	Amplification error	mutations 94GCC & 95ACC			No mutations within 1397-1406
11-0437	MTBC identified			315ggt(315ACC)			-15g/a (-15T)			No mutation			no mutations within 507-521			531 ttg			mutations 90GTG & 95ACC			-1401G
11-0438	MTBC identified			315ggt(315ACC)			-15g/a (-15T)			No mutation	Amplification error	Amplification error	I	Amplification error, instrument error	Instrument error	I	Amplification error, homopolymer error, other error	Homopolymer error	mutations 94GGC & 95ACC	Amplification error	Amplification error	No mutations within 1397-1406	Amplification error	Amplification error
11-0439	MTBC identified			315ggt(315ACC)			I	Amplification error	Amplification error	No mutation	Amplification error	Amplification error	I	Amplification error, instrument error	Instrument error	I	Amplification error	Amplification error	mutations 94GCC & 95ACC	Amplification error	Amplification error	I	Amplification error, new mut?	Other error
11-0440	MTBC identified			No mutations within codons 312-316			No mutations within -4 to -20			No mutation			no mutations within 507-521			no mutation within 522-533			95 ACC			No mutations within 1397-1406
11-0441	MTBC identified			315ggt(315ACC)			No mutations within -4 to -20			No mutation			no mutations within 507-521			531 ttg			mutations 94GCC & 95ACC			No mutations within 1397-1406
11-0442	MTBC identified			No mutations within codons 312-316			No mutations within -4 to -20			No mutation			no mutations within 507-521			I	Amplification error, other error	Other error	95 ACC			No mutations within 1397-1406
11-0443	MTBC identified			No mutations within codons 312-316			-15g/a (-15T)			-10A			no mutations within 507-521	Instrument error, other error	Other error	531 ttg			95 ACC			No mutations within 1397-1406
11-0444	MTBC identified	Other error	Other error	315ggt(315ACC)			No mutations within -4 to -20			No mutation			516 GTC			no mutation within 522-533			mutations 94GCC & 95ACC			-1401G
11-0445	MTBC identified			No mutations within codons 312-316			No mutations within -4 to -20			No mutation			no mutations within 507-521			no mutation within 522-533			95 ACC			No mutations within 1397-1406
11-0446	MTBC identified			315ggt(315ACC)			No mutations within -4 to -20			No mutation			no mutations within 507-521			I	Amplification error, homopolymer error	Homopolymer error	95 ACC	Amplification error	Amplification error	No mutations within 1397-1406
11-0447	MTBC identified			No mutations within codons 312-316			No mutations within -4 to -20			-12A			no mutations within 507-521	Homopolymer error, instrument error	Homopolymer error	526 tac			95 ACC	Amplification error	Amplification error	No mutations within 1397-1406
11-0448	MTBC identified			315gcc(315GGC)			-15g/a (-15T)			No mutation			no mutations within 507-521			no mutation within 522-533			95 ACC	Homopolymer error	Homopolymer error	No mutations within 1397-1406
11-0449	MTBC identified			315ggt(315ACC)			No mutations within -4 to -20			No mutation			no mutations within 507-521			531 ttg			mutations 94GGC & 95ACC			No mutations within 1397-1406
11-0450	MTBC identified			315ggt(315ACC)			-15g/a (-15T)			No mutation			no mutations within 507-521			531 ttg			mutations 94GGC & 95ACC	Homopolymer error	Homopolymer error	No mutations within 1397-1406
11-0451	MTBC identified			315ggt(315ACC)			No mutations within -4 to -20			No mutation			no mutations within 507-521	Homopolymer error	Homopolymer error	531 ttg			mutations 94GGC & 95ACC			No mutations within 1397-1406
11-0452	MTBC identified			315ggt(315ACC)			-15g/a (-15T)			No mutation			no mutations within 507-521			531 ttg			mutations 90GTG & 95ACC			No mutations within 1397-1406
11-0453	MTBC identified			315tgt(315ACA)			No mutations within -4 to -20			No mutation			no mutations within 507-521	Homopolymer error	Homopolymer error	531 ttg			mutations 94GGC & 95ACC			-1401G
11-0454	MTBC identified			315ggt(315ACC)			No mutations within -4 to -20			No mutation			no mutations within 507-521	Homopolymer error	Homopolymer error	I	Amplification error	Amplification error	mutations 94GCC & 95ACC			I	Amplification error, new mut?	Other error
11-0455	I	Amplification error	Amplification error	315ggt(315ACC)	Amplification error	Amplification error	No mutations within -4 to -20	Amplification error	Amplification error	I	Amplification error	Amplification error	I	Amplification error, homopolymer error	Homopolymer error	I	Amplification error	Amplification error	mutations 94GCC & 95ACC			No mutations within 1397-1406	Amplification error	Amplification error
11-0456	MTBC identified			No mutations within codons 312-316			No mutations within -4 to -20			No mutation			no mutations within 507-521			no mutation within 522-533			95 ACC			No mutations within 1397-1406
11-0457	MTBC identified			315ggt(315ACC)			No mutations within -4 to -20			No mutation			no mutations within 507-521	Homopolymer error, other error	Homopolymer error	531 ttg			95 ACC	Amplification error	Amplification error	No mutations within 1397-1406
11-0458	MTBC identified			315ggt(315ACC)			-15g/a (-15T)			No mutation			I	Homopolymer error	Homopolymer error	no mutation within 522-533			mutations 94CAC & 95ACC	Amplification error	Amplification error	No mutations within 1397-1406
11-0459	MTBC identified	Amplification error	Amplification error	315ggt(315ACC)	Amplification error	Amplification error	No mutations within -4 to -20	Amplification error	Amplification error	I	Amplification error	Amplification error	no mutations within 507-521	Amplification error	Amplification error	531 ttg	Amplification error	Amplification error	mutations 94GGC & 95ACC	Amplification error	Amplification error	No mutations within 1397-1406	Amplification error	Amplification error
11-0460	MTBC identified			No mutations within codons 312-316			No mutations within -4 to -20			No mutation			no mutations within 507-521	Homopolymer error	Homopolymer error	no mutation within 522-533			95 ACC			No mutations within 1397-1406
11-0461	MTBC identified			315ggt(315ACC)			No mutations within -4 to -20			I	Amplification error	Amplification error	no mutations within 507-521	Amplification error	Amplification error	I	Amplification error	Amplification error	mutations 94GCC & 95ACC			I	New mut?	New mutation
11-0462	MTBC identified			315ggt(315ACC)			No mutations within -4 to -20			No mutation			no mutations within 507-521	Homopolymer error	Homopolymer error	531 ttg			95 ACC			No mutations within 1397-1406
11-0463	MTBC identified			315ggt(315ACC)			No mutations within -4 to -20			No mutation	Amplification error	Amplification error	no mutations within 507-521			I	Amplification error	Amplification error	mutations 90GTG & 95ACC	Amplification error	Amplification error	No mutations within 1397-1406	Amplification error	Amplification error
11-0464	MTBC identified			315ggt(315ACC)			No mutations within -4 to -20			I	Amplification error	Amplification error	I	Amplification error, other error, homopolymer error	Homopolymer error	I	Amplification error	Amplification error	I	Amplification error	Amplification error	No mutations within 1397-1406
11-0465	MTBC identified			315ggt(315ACC)			No mutations within -4 to -20			No mutation			no mutations within 507-521	Amplification error	Amplification error	I	Amplification error	Amplification error	I	Amplification error	Amplification error	I	Amplification error, new mut?	Other error
11-0466	MTBC identified			315ggt(315ACC)			No mutations within -4 to -20			No mutation			I	Mixed population, homopolymer error	Homopolymer error	531 ttg			mutations 94TAC & 95ACC			No mutations within 1397-1406
11-0467	MTBC identified			315ggt(315ACC)			No mutations within -4 to -20			No mutation			I	Homopolymer error, instrument error	Homopolymer error	531 ttg			mutations 94GGC & 95ACC			No mutations within 1397-1406
11-0468	I	Amplification error	Amplification error	315ggt(315ACC)			-15g/a (-15T)	Amplification error, other error	Other error	I	Amplification error	Amplification error	I	Amplification error, instrument error	Instrument error	I	Amplification error, instrument error	Instrument error	mutations 94GTC & 95ACC			No mutations within 1397-1406	Amplification error, new mut?	Other error
11-0469	MTBC identified			315ggt(315ACC)			No mutations within -4 to -20			No mutation			no mutations within 507-521			531 ttg			mutations 94GGC & 95ACC			No mutations within 1397-1406
11-0470	MTBC identified			315ggt(315ACC)			No mutations within -4 to -20			No mutation			no mutations within 507-521	Other error	Other error	531 ttg			mutations 94GGC & 95ACC			No mutations within 1397-1406
11-0471	MTBC identified			315ggt(315ACC)			No mutations within -4 to -20			No mutation			I	Homopolymer error, other error	Homopolymer error	531 ttg			95 ACC			No mutations within 1397-1406
11-0472	MTBC identified			315ggt(315ACC)			-15g/a (-15T)			No mutation			I	Other error	Other error	531 ttg			mutations 90GTG & 95ACC			No mutations within 1397-1406
11-0473	MTBC identified			315ggt(315ACC)			No mutations within -4 to -20			No mutation			no mutations within 507-521			531 ttg			mutations 90GTG & 95ACC			-1401G
11-0474	I	Amplification error	Amplification error	315ggt(315ACC)			No mutations within -4 to -20			No mutation	Amplification error	Amplification error	I	Amplification error	Amplification error	no mutation within 522-533	Amplification error	Amplification error	I	Amplification error	Amplification error	No mutations within 1397-1406	Amplification error	Amplification error
11-0475	MTBC identified			315ggt(315ACC)			No mutations within -4 to -20			No mutation			no mutations within 507-521			531 ttg			90 GTG			No mutations within 1397-1406
11-0476	I	Amplification error	Amplification error	No mutations within codons 312-316	Amplification error	Amplification error	No mutations within -4 to -20			I	Amplification error	Amplification error	I	Amplification error	Amplification error	I	Amplification error	Amplification error	I	Amplification error	Amplification error	I	New mut?	New mutation
11-0477	MTBC identified	Amplification error	Amplification error	315ggt(315ACC)			No mutations within -4 to -20			I	Amplification error	Amplification error	I	Amplification error	Amplification error	I	Amplification error	Amplification error	I	Amplification error	Amplification error	I	Amplification error	Amplification error
11-0478	MTBC identified			315ggt(315ACC)			No mutations within -4 to -20			No mutation			I	Amplification error	Amplification error	no mutation within 522-533			No mutations within 88-95			No mutations within 1397-1406
11-0479	MTBC identified			No mutations within codons 312-316			No mutations within -4 to -20			No mutation			I	Homopolymer error	Homopolymer error	no mutation within 522-533			95 ACC			No mutations within 1397-1406
11-0480	MTBC identified			315ggt(315ACC)			No mutations within -4 to -20			-6T			I	Mixed population, other error	Other error	531 ttg			95 ACC			No mutations within 1397-1406
11-0481	MTBC identified			No mutations within codons 312-316			No mutations within -4 to -20			No mutation			no mutations within 507-521			no mutation within 522-533			95 ACC			No mutations within 1397-1406
11-0482	MTBC identified			315ggt(315ACC)			-15g/a (-15T)			No mutation			I	Homopolymer error	Homopolymer error	no mutation within 522-533			mutations 94GGC & 95ACC			No mutations within 1397-1406	Instrument error	Instrument error
11-0483	MTBC identified	Amplification error	Amplification error	315ggt(315ACC)			No mutations within -4 to -20			No mutation	Amplification error	Amplification error	I	Amplification error	Amplification error	no mutation within 522-533			I	Amplification error	Amplification error	I	Amplification error, other error, new mut?	Other error
11-0484	MTBC identified			315ggt(315ACC)			No mutations within -4 to -20			No mutation			I	Homopolymer error, instrument error	Homopolymer error	531 ttg			mutations 91CCG & 95ACC			I	Amplification error, mixed population	Other error
11-0485	MTBC identified			No mutations within codons 312-316			No mutations within -4 to -20			No mutation			I	Instrument error, other error	Other error	no mutation within 522-533			95 ACC			No mutations within 1397-1406
11-0486	I	Amplification error, instrument error	Instrument error	315ggt(315ACC)			No mutations within -4 to -20			No mutation			I	Instrument error, other error	Other error	I	Amplification error, homopolymer error	Homopolymer error	mutations 90GTG & 95ACC			No mutations within 1397-1406
11-0487	MTBC identified			315ggt(315ACC)			No mutations within -4 to -20			No mutation			no mutations within 507-521			526 tgc			95 ACC			No mutations within 1397-1406
11-0488	MTBC identified			315ggt(315ACC)			No mutations within -4 to -20			No mutation			I	Instrument error, other error	Other error	I	Amplification error, homopolymer error	Homopolymer error	I	Instrument error	Instrument error	No mutations within 1397-1406
11-0489	MTBC identified			315ggt(315ACC)			No mutations within -4 to -20			No mutation			I	Instrument error, other error	Other error	531 ttg			95 ACC			No mutations within 1397-1406
11-0490	MTBC identified			315ggt(315ACC)			-15g/a (-15T)			No mutation			I	Homopolymer error, instrument error	Homopolymer error	531 ttg			mutations 94GGC & 95ACC			No mutations within 1397-1406
11-0491	MTBC identified			No mutations within codons 312-316			-15g/a (-15T)			No mutation			I	Instrument error, other error	Other error	no mutation within 522-533			95 ACC			No mutations within 1397-1406
11-0492	I	Amplification error	Amplification error	315ggt(315ACC)			No mutations within -4 to -20			I	Amplification error	Amplification error	I	Amplification error	Amplification error	I	Amplification error, homopolymer error	Homopolymer error	I	Amplification error	Amplification error	I	Amplification error	Amplification error
11-0493	MTBC identified			315ggt(315ACC)			-15g/a (-15T)			No mutation			no mutations within 507-521			526 ctc			mutations 88TGC & 95ACC			No mutations within 1397-1406	Mixed population	Other error
11-0494	MTBC identified			No mutations within codons 312-316			No mutations within -4 to -20			No mutation			I	Instrument error, other error	Other error	no mutation within 522-533			95 ACC			No mutations within 1397-1406
11-0495	MTBC identified			315ggt(315ACC)			No mutations within -4 to -20			No mutation			I	Homopolymer error, instrument error	Homopolymer error	531 ttg			mutations 94TAC & 95ACC			No mutations within 1397-1406
11-0496	MTBC identified			315ggt(315ACC)			No mutations within -4 to -20			No mutation			no mutations within 507-521			531 ttg			mutations 94GGC & 95ACC			No mutations within 1397-1406
11-0497	MTBC identified			No mutations within codons 312-316			No mutations within -4 to -20			No mutation			no mutations within 507-521	Homopolymer error	Homopolymer error	no mutation within 522-533			95 ACC			No mutations within 1397-1406
11-0498	MTBC identified			315ggt(315ACC)			No mutations within -4 to -20			No mutation			I	Homopolymer error	Homopolymer error	531 ttg	Homopolymer error	Homopolymer error	mutations 94GGC & 95ACC			No mutations within 1397-1406
11-0499	MTBC identified			315ggt(315ACC)	Amplification error	Amplification error	I	Amplification error, instrument error, homopolymer error	Homopolymer error	I	Amplification error	Amplification error	I	Amplification error	Amplification error	no mutation within 522-533			I	Amplification error	Amplification error	I	Amplification error	Amplification error
11-0500	MTBC identified			315ggt(315ACC)			No mutations within -4 to -20			No mutation			I	Mixed population, homopolymer error	Homopolymer error	526 aac			mutations 94AAC & 95ACC			No mutations within 1397-1406
11-0501	MTBC identified			315ggt(315ACC)			-15g/a (-15T)			No mutation	Amplification error	Amplification error	I	Amplification error, instrument error	Instrument error	I	Amplification error, homopolymer error	Homopolymer error	95 ACC			I	New mut?	New mutation
11-0502	MTBC identified			No mutations within codons 312-316			No mutations within -4 to -20			No mutation			I	Amplification error, homopolymer error	Homopolymer error	no mutation within 522-533			95 ACC	Amplification error	Amplification error	No mutations within 1397-1406
11-0503	MTBC identified			No mutations within codons 312-316			No mutations within -4 to -20			No mutation			no mutations within 507-521	Homopolymer error	Homopolymer error	no mutation within 522-533			95 ACC			No mutations within 1397-1406
11-0504	MTBC identified			315ggt(315ACC)			No mutations within -4 to -20			No mutation			no mutations within 507-521	Amplification error	Amplification error	531 ttg			mutations 90GTG & 95ACC			No mutations within 1397-1406
11-0505	MTBC identified			I	Amplification error	Amplification error	No mutations within -4 to -20			I	Amplification error	Amplification error	I	Amplification error	Amplification error	I	Amplification error	Amplification error	I	Amplification error	Amplification error	I	Amplification error	Amplification error
11-0506	MTBC identified			315ggt(315ACC)			No mutations within -4 to -20			No mutation			no mutations within 507-521	Homopolymer error	Homopolymer error	531 ttg			mutations 90GTG & 95ACC			No mutations within 1397-1406
11-0507	I	Amplification error	Amplification error	315ggt(315ACC)			No mutations within -4 to -20			I	Amplification error	Amplification error	I	Amplification error	Amplification error	I	Amplification error	Amplification error	I	Amplification error	Amplification error	I	Amplification error, other error, new mut?	Other error
11-0508	MTBC identified			315ggt(315ACC)			No mutations within -4 to -20	Amplification error	Amplification error	No mutation			no mutations within 507-521	Amplification error	Amplification error	531 tcg/tgg	Amplification error	Amplification error	I	Amplification error, other error	Other error	No mutations within 1397-1406
11-0509	I	Amplification error	Amplification error	I	Amplification error	Amplification error	-17c/a (-17T)	Amplification error	Amplification error	I	Amplification error	Amplification error	I	Amplification error	Amplification error	I	Amplification error	Amplification error	I	Amplification error	Amplification error	I	Amplification error	Amplification error
11-0511	MTBC identified			I	Amplification error	Amplification error	I	Amplification error	Amplification error	I	Amplification error	Amplification error	I	Amplification error	Amplification error	I	Amplification error	Amplification error	I	Amplification error	Amplification error	No mutations within 1397-1406	New mut?	Other error
11-0512	MTBC identified			315ggt(315ACC)			No mutations within -4 to -20			No mutation			I	Amplification error, homopolymer error	Homopolymer error	531 ttg			mutations 94AAC & 95ACC			No mutations within 1397-1406
11-0513	MTBC identified	Amplification error	Amplification error	315ggt(315ACC)			No mutations within -4 to -20			-10A			no mutations within 507-521	Homopolymer error	Homopolymer error	526 gac			95 ACC			No mutations within 1397-1406
11-0514	MTBC identified			315ggt(315ACC)			No mutations within -4 to -20			No mutation			no mutations within 507-521	Homopolymer error	Homopolymer error	531 ttg			mutations 90GTG & 95ACC			No mutations within 1397-1406
11-0515	I	Amplification error	Amplification error	315ggt(315ACC)			I	Amplification error	Amplification error	No mutation			I	Amplification error	Amplification error	no mutation within 522-533			I	Amplification error	Amplification error	I	New mut?	New mutation
11-0516	MTBC identified			315ggt(315ACC)			No mutations within -4 to -20			No mutation			no mutations within 507-521	Homopolymer error	Homopolymer error	531 ttg			mutations 94TAC & 95ACC			No mutations within 1397-1406
11-0517	MTBC identified			No mutations within codons 312-316			No mutations within -4 to -20			No mutation			no mutations within 507-521			no mutation within 522-533			95 ACC			No mutations within 1397-1406
11-0518	MTBC identified			315ggt(315ACC)			No mutations within -4 to -20			No mutation			I	Homopolymer error, other error	Homopolymer error	531 ttg			mutations 94GGC & 95ACC			No mutations within 1397-1406
11-0519	MTBC identified			No mutations within codons 312-316			-15g/a (-15T)			No mutation	Other error	Other error	I	Homopolymer error, other error	Homopolymer error	531 ttg			mutations 94GGC & 95ACC			No mutations within 1397-1406
11-0521	MTBC identified			315ggt(315ACC)			No mutations within -4 to -20			No mutation			I	Other error	Other error	531 ttg			mutations 94GGC & 95ACC			No mutations within 1397-1406
11-0522	MTBC identified	Amplification error, instrument error	Instrument error	315ggt(315ACC)	Amplification error	Amplification error	I	Amplification error	Amplification error	I	Amplification error	Amplification error	I	Amplification error	Amplification error	I	Amplification error	Amplification error	I	Amplification error	Amplification error	I	Amplification error, new mut?	Other error
11-0523	MTBC identified			315ggt(315ACC)			No mutations within -4 to -20	Amplification error	Amplification error	I	Amplification error	Amplification error	no mutations within 507-521			no mutation within 522-533			mutations 94GGC & 95ACC			No mutations within 1397-1406
11-0524	MTBC identified	Amplification error	Amplification error	I	Amplification error	Amplification error	I	Amplification error	Amplification error	I	Amplification error	Amplification error	no mutations within 507-521	Amplification error	Amplification error	I	Amplification error	Amplification error	I	Amplification error	Amplification error	I	New mut?	New mutation
11-0525	I	Amplification error	Amplification error	I	Amplification error	Amplification error	No mutations within -4 to -20	Amplification error	Amplification error	I	Amplification error	Amplification error	I	Amplification error	Amplification error	I	Amplification error	Amplification error	I	Amplification error	Amplification error	I	New mut?	New mutation
11-0526	MTBC identified			315ggt(315ACC)			No mutations within -4 to -20			No mutation			I	Homopolymer error, other error	Homopolymer error	531 ttg			90 GTG			No mutations within 1397-1406
11-0527	I	Amplification error	Amplification error	315ggt(315ACC)			No mutations within -4 to -20	Amplification error	Amplification error	No mutation			I	Amplification error	Amplification error	I	Amplification error	Amplification error	I	Amplification error	Amplification error	No mutations within 1397-1406	Amplification error, instrument error	Other error
11-0528	I	Amplification error	Amplification error	No mutations within codons 312-316			No mutations within -4 to -20			I	Amplification error	Amplification error	I	Amplification error	Amplification error	I	Amplification error	Amplification error	I	Amplification error	Amplification error	No mutations within 1397-1406
11-0529	MTBC identified			315ggt(315ACC)			No mutations within -4 to -20			No mutation			I	Homopolymer error, other error	Homopolymer error	531 ttg			mutations 91CCG & 95ACC			No mutations within 1397-1406
11-0530	MTBC identified			315ggt(315ACC)			No mutations within -4 to -20			No mutation			no mutations within 507-521	Homopolymer error, other error	Homopolymer error	531 ttg			95 ACC			No mutations within 1397-1406
11-0531	MTBC identified			315ggt(315ACC)			No mutations within -4 to -20			No mutation			no mutations within 507-521	Other error	Other error	531 ttg			95 ACC			No mutations within 1397-1406
11-0532	MTBC identified			No mutations within codons 312-316			-15g/a (-15T)			No mutation			no mutations within 507-521	Homopolymer error, other error	Homopolymer error	531 ttg			mutations 94GGC & 95ACC			-1401G
11-0533	MTBC identified			315ggt(315ACC)			No mutations within -4 to -20			No mutation			I	Amplification error, other error	Other error	no mutation within 522-533			95 ACC			-1401G
11-0534	MTBC identified			315ggt(315ACC)			No mutations within -4 to -20			No mutation			no mutations within 507-521	Other error	Other error	531 ttg			mutations 94GGC & 95ACC			No mutations within 1397-1406
11-0535	MTBC identified			No mutations within codons 312-316			-15g/a (-15T)			No mutation			no mutations within 507-521	Homopolymer error, other error	Homopolymer error	531 ttg			95 ACC			-1401G
11-0536	MTBC identified			315ggt(315ACC)			No mutations within -4 to -20			No mutation			no mutations within 507-521	Homopolymer error, other error	Homopolymer error	526 cgc			mutations 94GCC & 95ACC			No mutations within 1397-1406
11-0537	MTBC identified			315ggt(315ACC)			No mutations within -4 to -20			No mutation			no mutations within 507-521	Homopolymer error, other error	Homopolymer error	531 ttg			mutations 90GTG & 95ACC	Homopolymer error	Homopolymer error	No mutations within 1397-1406	Other error	Other error
11-0538	MTBC identified			315ggt(315ACC)			-8a/c (-8G)	Homopolymer error	Homopolymer error	No mutation			no mutations within 507-521	Other error	Other error	531 ttg			mutations 94GCC & 95ACC			-1401G
11-0539	MTBC identified			315ggt(315ACC)			No mutations within -4 to -20			No mutation			I	Homopolymer error, other error	Homopolymer error	531 ttg			mutations 91CCG & 95ACC			No mutations within 1397-1406
11-0540	MTBC identified			315ggt(315ACC)	Amplification error	Amplification error	I	Amplification error	Amplification error	I	Amplification error	Amplification error	I	Amplification error	Amplification error	531 ttg			I	Amplification error	Amplification error	I	Other error, new mut?	Other error
11-0541	MTBC identified			315ggt(315ACC)			No mutations within -4 to -20			No mutation			no mutations within 507-521			531 ttg			No mutations within 88-95			No mutations within 1397-1406
11-0542	MTBC identified			315ggt(315ACC)			No mutations within -4 to -20			No mutation			no mutations within 507-521	Homopolymer error	Homopolymer error	531 ttg			mutations 90GTG & 95ACC			No mutations within 1397-1406
11-0543	MTBC identified			315ggt(315ACC)			No mutations within -4 to -20			No mutation			no mutations within 507-521			531 ttg			mutations 90GTG & 95ACC			-1401G
11-0544	MTBC identified			No mutations within codons 312-316			No mutations within -4 to -20			No mutation			no mutations within 507-521			no mutation within 522-533			95 ACC			No mutations within 1397-1406
11-0545	MTBC identified			315ggt(315ACC)			No mutations within -4 to -20			No mutation			no mutations within 507-521	Homopolymer error	Homopolymer error	531 ttg			mutations 94GGC & 95ACC			No mutations within 1397-1406
11-0546	MTBC identified			315ggt(315ACC)			No mutations within -4 to -20			No mutation			no mutations within 507-521			531 ttg			95 ACC			No mutations within 1397-1406
11-0547	MTBC identified			No mutations within codons 312-316			No mutations within -4 to -20			No mutation			no mutations within 507-521			no mutation within 522-533			95 ACC			No mutations within 1397-1406
11-0548	MTBC identified			315ggt(315ACC)			-8a/c (-8G)			No mutation			no mutations within 507-521	Homopolymer error	Homopolymer error	531 ttg			mutations 94GGC & 95ACC			No mutations within 1397-1406
11-0549	MTBC identified			315ggt(315ACC)			No mutations within -4 to -20			No mutation			no mutations within 507-521	Other error	Other error	531 ttg			mutations 90GTG & 95ACC			No mutations within 1397-1406
11-0550	MTBC identified			315ggt(315ACC)			No mutations within -4 to -20	Amplification error	Amplification error	I	Amplification error	Amplification error	I	Amplification error, homopolymer error	Homopolymer error	I	Amplification error, homopolymer error	Homopolymer error	I	Amplification error, other error	Other error	No mutations within 1397-1406	Mixed population, new mut?	Other error
11-0551	MTBC identified			No mutations within codons 312-316			No mutations within -4 to -20	Homopolymer error	Homopolymer error	No mutation			no mutations within 507-521	Homopolymer error	Homopolymer error	no mutation within 522-533			95 ACC			No mutations within 1397-1406
11-0553	MTBC identified			315ggt(315ACC)			No mutations within -4 to -20			No mutation			no mutations within 507-521	Instrument error	Instrument error	531 ttg			mutations 94GGC & 95ACC			No mutations within 1397-1406
11-0554	MTBC identified			315ggt(315ACC)			No mutations within -4 to -20			No mutation			no mutations within 507-521			531 ttg			mutations 94GGC & 95ACC			No mutations within 1397-1406
11-0555	MTBC identified			315ggt(315ACC)	Mixed population, instrument error	Other error	I	Amplification error	Amplification error	I	Amplification error	Amplification error	I	Amplification error	Amplification error	531 ttg	Amplification error	Amplification error	I	Amplification error	Amplification error	I	New mut?	New mutation
11-0556	MTBC identified			315ggt(315ACC)			No mutations within -4 to -20			No mutation			no mutations within 507-521	Instrument error	Instrument error	531 ttg			mutations 94GGC & 95ACC			-1401G
11-0557	MTBC identified			No mutations within codons 312-316			No mutations within -4 to -20			No mutation			no mutations within 507-521	Homopolymer error, instrument error	Homopolymer error	no mutation within 522-533			95 ACC			No mutations within 1397-1406
11-0558	MTBC identified			315ggt(315ACC)			No mutations within -4 to -20			No mutation	Other error	Other error	no mutations within 507-521	Instrument error	Instrument error	531 ttg			mutations 94GCC & 95ACC			No mutations within 1397-1406
11-0559	MTBC identified			315ggt(315ACC)			-15g/a (-15T)			No mutation			no mutations within 507-521	Homopolymer error	Homopolymer error	531 ttg			mutations 94GCC & 95ACC			No mutations within 1397-1406
11-0561	MTBC identified			315ggt(315ACC)			No mutations within -4 to -20			No mutation			no mutations within 507-521			531 ttg			mutations 94GGC & 95ACC			No mutations within 1397-1406
11-0562	MTBC identified			No mutations within codons 312-316			I	Amplification error	Amplification error	Insertion of A after -4	Amplification error	Amplification error	I	Amplification error, homopolymer error	Homopolymer error	531 ttg	Amplification error, homopolymer error	Homopolymer error	mutations 94GGC & 95ACC	Other error	Other error	I	New mut?	New mutation
11-0563	MTBC identified			315ggt(315ACC)			-15g/a (-15T)			No mutation			no mutations within 507-521	Homopolymer error, instrument error	Homopolymer error	531 ttg			mutations 90GTG & 95ACC			No mutations within 1397-1406
11-0564	MTBC identified			No mutations within codons 312-316			No mutations within -4 to -20			I	Amplification error	Amplification error	no mutations within 507-521			I	Amplification error	Amplification error	mutations 94GGC & 95ACC	Amplification error	Amplification error	No mutations within 1397-1406
11-0565	MTBC identified			315ggt(315ACC)			-8t (-8A)			No mutation			no mutations within 507-521	Instrument error	Instrument error	531 ttg			mutations 90GTG & 95ACC			No mutations within 1397-1406
11-0566	MTBC identified			315ggt(315ACC)			-8a/c (-8G)			No mutation			no mutations within 507-521			531 ttg			mutations 94GGC & 95ACC	Amplification error	Amplification error	-1401G
11-0567	MTBC identified			No mutations within codons 312-316			No mutations within -4 to -20			-6T			I	Homopolymer error, instrument error	Homopolymer error	no mutation within 522-533			No mutations within 88-95			No mutations within 1397-1406
11-0568	MTBC identified			315ggt(315ACC)			-15g/a (-15T)			No mutation			no mutations within 507-521	Homopolymer error	Homopolymer error	531 ttg			mutations 94GGC & 95ACC			-1401G
11-0569	MTBC identified			315ggt(315ACC)			No mutations within -4 to -20			No mutation			no mutations within 507-521			531 ttg			mutations 90GTG & 95ACC			No mutations within 1397-1406
11-0570	MTBC identified			315ggt(315ACC)			No mutations within -4 to -20			No mutation			no mutations within 507-521			531 ttg	Homopolymer error	Homopolymer error	95 ACC			No mutations within 1397-1406
11-0571	MTBC identified			No mutations within codons 312-316			I	New mut?	New mutation	No mutation			no mutations within 507-521	Homopolymer error, instrument error	Homopolymer error	531 ttg			95 ACC			No mutations within 1397-1406
11-0572	MTBC identified			315ggt(315ACC)			No mutations within -4 to -20			No mutation			no mutations within 507-521	Homopolymer error	Homopolymer error	531 ttg			mutations 94GGC & 95ACC			-1401G
11-0573	MTBC identified			315ggt(315ACC)			No mutations within -4 to -20			No mutation			no mutations within 507-521			531 ttg			95 ACC			No mutations within 1397-1406
11-0574	MTBC identified			No mutations within codons 312-316			No mutations within -4 to -20			No mutation			no mutations within 507-521			no mutation within 522-533			95 ACC			No mutations within 1397-1406
11-0575	MTBC identified			315ggt(315ACC)			No mutations within -4 to -20			No mutation			no mutations within 507-521			531 ttg			mutations 94TAC & 95ACC			No mutations within 1397-1406
11-0576	MTBC identified	Amplification error, instrument error	Instrument error	315ggt(315ACC)			I	Amplification error, instrument error	Instrument error	I	Amplification error	Amplification error	I	Homopolymer error, instrument error	Homopolymer error	I	Amplification error	Amplification error	I	Amplification error	Amplification error	I	New mut?	New mutation
11-0577	MTBC identified			No mutations within codons 312-316			No mutations within -4 to -20			No mutation			no mutations within 507-521			no mutation within 522-533			95 ACC			No mutations within 1397-1406
11-0578	MTBC identified			315ggt(315ACC)			I	Amplification error	Amplification error	I	Amplification error	Amplification error	I	Amplification error, homopolymer error	Homopolymer error	531 ttg			I	Amplification error	Amplification error	I	Mixed population, new mut?	Other error
11-0579	MTBC identified			315ggt(315ACC)			No mutations within -4 to -20			No mutation			no mutations within 507-521			531 ttg			mutations 94GGC & 95ACC			No mutations within 1397-1406
11-0580	MTBC identified			315ggt(315ACC)			-15g/a (-15T)	Amplification error	Amplification error	No mutation	Amplification error	Amplification error	no mutations within 507-521	Amplification error	Amplification error	no mutation within 522-533			I	Amplification error	Amplification error	No mutations within 1397-1406
11-0581	MTBC identified			315ggt(315ACC)			No mutations within -4 to -20			No mutation			no mutations within 507-521			531 ttg			mutations 94GGC & 95ACC	Amplification error	Amplification error	-1401G
11-0582	MTBC identified			315ggt(315ACC)			-15g/a (-15T)			No mutation			no mutations within 507-521			531 ttg			mutations 94GGC & 95ACC			No mutations within 1397-1406
11-0583	MTBC identified			315ggt(315ACC)			No mutations within -4 to -20			No mutation			no mutations within 507-521			531 ttg			mutations 94GGC & 95ACC			No mutations within 1397-1406
11-0584	MTBC identified			315ggt(315ACC)			No mutations within -4 to -20			I	Amplification error	Amplification error	I	Amplification error	Amplification error	no mutation within 522-533	Homopolymer error	Homopolymer error	95 ACC			I	New mut?	New mutation
11-0585	MTBC identified			315ggt(315ACC)	Amplification error, homopolymer error	Homopolymer error	No mutations within -4 to -20			No mutation			no mutations within 507-521	Amplification error, homopolymer error	Homopolymer error	526 aac	Amplification error	Amplification error	95 ACC	Amplification error	Amplification error	I	New mut?	New mutation
11-0586	I	Amplification error	Amplification error	I	Amplification error	Amplification error	I	Amplification error	Amplification error	I	Amplification error	Amplification error	I	Amplification error	Amplification error	I	Amplification error, homopolymer error	Homopolymer error	I	Amplification error	Amplification error	-1401G	Other error, new mut?	Other error
11-0587	MTBC identified			315ggt(315ACC)			No mutations within -4 to -20			No mutation			no mutations within 507-521			531 ttg			I	New mut?	New mutation	No mutations within 1397-1406
11-0588	MTBC identified			315ggt(315ACC)			No mutations within -4 to -20			No mutation			no mutations within 507-521			no mutation within 522-533			mutations 94GCC & 95ACC			-1401G
11-0589	MTBC identified	Amplification error	Amplification error	315ggt(315ACC)	Amplification error, mixed population	Other error	No mutations within -4 to -20			No mutation	Amplification error	Amplification error	no mutations within 507-521	Homopolymer error	Homopolymer error	531 ttg	Amplification error	Amplification error	I	Amplification error	Amplification error	No mutations within 1397-1406	Other error	Other error
11-0590	I	Amplification error	Amplification error	No mutations within codons 312-316	Amplification error	Amplification error	No mutations within -4 to -20			I	Amplification error	Amplification error	I	Amplification error	Amplification error	I	Amplification error	Amplification error	I	Amplification error	Amplification error	I	New mut?	New mutation
11-0591	MTBC identified			No mutations within codons 312-316	Homopolymer error	Homopolymer error	No mutations within -4 to -20			No mutation			no mutations within 507-521	Instrument error	Instrument error	no mutation within 522-533			95 ACC			No mutations within 1397-1406
11-0592	MTBC identified			No mutations within codons 312-316			I	Amplification error	Amplification error	I	Amplification error	Amplification error	no mutations within 507-521			I	Amplification error	Amplification error	I	Amplification error	Amplification error	No mutations within 1397-1406
11-0593	MTBC identified			No mutations within codons 312-316			No mutations within -4 to -20			No mutation			no mutations within 507-521			no mutation within 522-533			95 ACC			No mutations within 1397-1406
11-0594	I	Amplification error, instrument error	Instrument error	315ggt(315ACC)			I	Amplification error	Amplification error	I	Amplification error	Amplification error	I	Amplification error	Amplification error	I	Amplification error	Amplification error	I	Amplification error	Amplification error	I	New mut?	New mutation
11-0595	MTBC identified			315ggt(315ACC)			No mutations within -4 to -20			No mutation			no mutations within 507-521			533ccg			90 GTG			No mutations within 1397-1406
11-0596	MTBC identified			No mutations within codons 312-316			No mutations within -4 to -20			No mutation			no mutations within 507-521			no mutation within 522-533			95 ACC			No mutations within 1397-1406
11-0597	MTBC identified			315ggt(315ACC)			No mutations within -4 to -20			I	Amplification error	Amplification error	I	Amplification error	Amplification error	I	Amplification error	Amplification error	I	Amplification error	Amplification error	No mutations within 1397-1406
11-0598	MTBC identified			315ggt(315ACC)			-17c/a (-17T)			No mutation			no mutations within 507-521	Homopolymer error	Homopolymer error	526 gac			mutations 90GTG & 95ACC			No mutations within 1397-1406
11-0599	MTBC identified			315tgt(315ACA)			No mutations within -4 to -20			No mutation			no mutations within 507-521			531 ttg			mutations 94GGC & 95ACC			-1401G
11-0600	MTBC identified	Amplification error	Amplification error	I	Amplification error	Amplification error	I	Amplification error	Amplification error	I	Amplification error	Amplification error	I	Amplification error, homopolymer error	Homopolymer error	I	Amplification error	Amplification error	I	Amplification error	Amplification error	No mutations within 1397-1406
11-0601	MTBC identified			No mutations within codons 312-316	Mixed population	Other error	No mutations within -4 to -20			No mutation			no mutations within 507-521			I	Amplification error	Amplification error	I	Amplification error	Amplification error	No mutations within 1397-1406
11-0602	MTBC identified			315ggt(315ACC)			-15g/a (-15T)			No mutation			no mutations within 507-521			531 ttg			mutations 94GGC & 95ACC			No mutations within 1397-1406
11-0603	I	Amplification error, instrument error	Instrument error	I	Amplification error, mutation not in library	Other error	No mutations within -4 to -20	Amplification error, other error	Other error	I	Amplification error	Amplification error	no mutations within 507-521	Amplification error	Amplification error	I	Amplification error	Amplification error	I	Amplification error	Amplification error	I	New mut?	New mutation
11-0604	MTBC identified			No mutations within codons 312-316			-15g/a (-15T)			No mutation			no mutations within 507-521			531 ttg			95 ACC			-1401G
11-0605	MTBC identified			315ggt(315ACC)			No mutations within -4 to -20			No mutation			I	Instrument error	Instrument error	531 ttg			I	Mixed population	Mixed population	No mutations within 1397-1406
11-0606	MTBC identified			No mutations within codons 312-316			No mutations within -4 to -20			No mutation			no mutations within 507-521			no mutation within 522-533			95 ACC			No mutations within 1397-1406
11-0607	MTBC identified			No mutations within codons 312-316			No mutations within -4 to -20			No mutation			I	Homopolymer error	Homopolymer error	no mutation within 522-533			95 ACC			No mutations within 1397-1406
11-0608	MTBC identified			315ggt(315ACC)			No mutations within -4 to -20	Other error	Other error	No mutation			no mutations within 507-521			533ccg			90 GTG			No mutations within 1397-1406
11-0609	MTBC identified	Homopolymer error	Homopolymer error	315ggt(315ACC)	Homopolymer error	Homopolymer error	-15g/a (-15T)			No mutation			no mutations within 507-521			531 ttg			mutations 90GTG & 95ACC			No mutations within 1397-1406
11-0610	MTBC identified			315ggt(315ACC)			No mutations within -4 to -20			No mutation			no mutations within 507-521			no mutation within 522-533			No mutations within 88-95			No mutations within 1397-1406
11-0611	MTBC identified			No mutations within codons 312-316			No mutations within -4 to -20			No mutation			no mutations within 507-521			no mutation within 522-533			95 ACC			No mutations within 1397-1406
11-0612	I	Amplification error, instrument error	Instrument error	No mutations within codons 312-316			I	Amplification error	Amplification error	I	Amplification error	Amplification error	I	Amplification error, instrument error	Instrument error	I	Amplification error, homopolymer error	Homopolymer error	I	Amplification error	Amplification error	I	New mut?	New mutation
11-0613	MTBC identified			No mutations within codons 312-316			-15g/a (-15T)			No mutation			no mutations within 507-521			no mutation within 522-533			95 ACC			No mutations within 1397-1406
11-0614	MTBC identified			315ggt(315ACC)			No mutations within -4 to -20			No mutation			516 TAC			no mutation within 522-533			95 ACC			No mutations within 1397-1406
11-0615	MTBC identified			315ggt(315ACC)			No mutations within -4 to -20			No mutation			no mutations within 507-521			531 ttg			I	Homopolymer error, other error	Homopolymer error	No mutations within 1397-1406
11-0616	MTBC identified			No mutations within codons 312-316			No mutations within -4 to -20			No mutation			no mutations within 507-521			533ccg			95 ACC			No mutations within 1397-1406
11-0617	MTBC identified			315ggt(315ACC)			No mutations within -4 to -20			No mutation			I	Amplification error, mixed population	Other error	531 ttg			mutations 94GGC & 95ACC			No mutations within 1397-1406
11-0618	MTBC identified			315ggt(315ACC)			No mutations within -4 to -20			No mutation			I	Amplification error, new mut?	Other error	no mutation within 522-533			95 ACC			No mutations within 1397-1406
11-0619	MTBC identified			No mutations within codons 312-316			No mutations within -4 to -20			I	Other error, mutation not in library	Other error	no mutations within 507-521			no mutation within 522-533			95 ACC			No mutations within 1397-1406
21-0001	MTBC identified			315ggt(315ACC)			No mutations within -4 to -21			I	Amplification error	Amplification error	no mutations within 507-521			531 ttg			95 ACC	Amplification error	Amplification error	No mutations within 1397-1406
21-0002	MTBC identified			315ggt(315ACC)			-15g/a (-15T)			No mutation			no mutations within 507-521			531 ttg			mutations 88GCC & 95ACC	Amplification error	Amplification error	No mutations within 1397-1406
21-0003	MTBC identified			315ggt(315ACC)			-15g/a (-15T)			No mutation			no mutations within 507-521			531 ttg			mutations 94GCC & 95ACC	Homopolymer error	Homopolymer error	No mutations within 1397-1406
21-0004	MTBC identified			315tgt(315ACA)			No mutations within -4 to -21			I	Amplification error	Amplification error	no mutations within 507-521			531 ttg			I	Amplification error	Amplification error	No mutations within 1397-1406
21-0005	MTBC identified			315ggt(315ACC)			-15g/a (-15T)			No mutation			no mutations within 507-521			531 ttg			I	Amplification error	Amplification error	No mutations within 1397-1406
21-0006	MTBC identified			I	Amplification error	Amplification error	I	Amplification error	Amplification error	I	Amplification error	Amplification error	I	Amplification error	Amplification error	531 ttg	Amplification error	Amplification error	I	Amplification error	Amplification error	No mutations within 1397-1406
21-0007	MTBC identified			315ggt(315ACC)	Amplification error	Amplification error	No mutations within -4 to -20			No mutation	Amplification error	Amplification error	no mutations within 507-521			531 ttg			95 ACC			No mutations within 1397-1406
21-0008	MTBC identified			315ggt(315ACC)			No mutations within -4 to -20			No mutation			no mutations within 507-521			531 ttg			95 ACC			No mutations within 1397-1406
21-0009	MTBC identified			315ggt(315ACC)			-15g/a (-15T)			No mutation			no mutations within 507-521			532 tcg/tgg			95 ACC			No mutations within 1397-1406
21-0010	MTBC identified			315ggt(315ACC)			-15g/a (-15T)			No mutation			no mutations within 507-521			532 ttg			95 ACC			No mutations within 1397-1406
21-0011	MTBC identified			315ggt(315ACC)			-15g/a (-15T)			No mutation			no mutations within 507-521	Amplification error	Amplification error	I	Amplification error	Amplification error	I	Amplification error	Amplification error	No mutations within 1397-1406
21-0012	MTBC identified			315ggt(315ACC)			No mutations within -4 to -21			No mutation			no mutations within 507-521			532 ttg			I	Amplification error	Amplification error	No mutations within 1397-1406
21-0013	MTBC identified			315ggt(315ACC)			-15g/a (-15T)			No mutation			no mutations within 507-521			I	Amplification error	Amplification error	95 ACC			No mutations within 1397-1406
21-0014	MTBC identified			315ggt(315ACC)			-15g/a (-15T)			No mutation			no mutations within 507-521			531 ttg	Amplification error	Amplification error	95 ACC			No mutations within 1397-1406
21-0015	MTBC identified			315ggt(315ACC)			No mutations within -4 to -21			No mutation			no mutations within 507-521			531 ttg	Amplification error	Amplification error	I	Amplification error	Amplification error	No mutations within 1397-1406
21-0016	MTBC identified			315ggt(315ACC)			-15g/a (-15T)	Amplification error, homopolymer error	Homopolymer error	No mutation			no mutations within 507-521			I	Amplification error	Amplification error	mutations 91CCG & 95ACC			No mutations within 1397-1406
21-0017	MTBC identified			315ggt(315ACC)	Amplification error	Amplification error	No mutations within -4 to -20			No mutation			no mutations within 507-521			532 ttg	Homopolymer error	Homopolymer error	95 ACC			No mutations within 1397-1406
21-0018	MTBC identified			315ggt(315ACC)			No mutations within -4 to -20	Amplification error	Amplification error	Insertion of A after -5			no mutations within 507-521	Amplification error	Amplification error	I	Amplification error	Amplification error	I	Amplification error	Amplification error	No mutations within 1397-1406	Amplification error	Amplification error
21-0019	MTBC identified			315ggt(315ACC)	Amplification error, other error	Other error	I	Homopolymer error	Homopolymer error	No mutation			no mutations within 507-521	Amplification error	Amplification error	532 ttg			95 ACC	Amplification error	Amplification error	No mutations within 1397-1406
21-0020	I	Amplification error	Amplification error	I	Amplification error	Amplification error	I	Amplification error	Amplification error	I	Amplification error	Amplification error	I	Amplification error	Amplification error	I	Amplification error	Amplification error	I	Amplification error	Amplification error	I	Amplification error	Amplification error
21-0021	MTBC identified			315ggt(315ACC)	Homopolymer error, other error	Homopolymer error	No mutations within -4 to -21			No mutation			no mutations within 507-521	Amplification error	Amplification error	532 tcg/tgg			95 ACC	Amplification error	Amplification error	No mutations within 1397-1406
21-0022	MTBC identified			315ggt(315ACC)			-15g/a (-15T)			No mutation			no mutations within 507-521	Amplification error	Amplification error	532 ttg	Amplification error	Amplification error	95 ACC			No mutations within 1397-1406
21-0023	I	Amplification error	Amplification error	I	Amplification error	Amplification error	I	Amplification error	Amplification error	I	Amplification error	Amplification error	I	Amplification error	Amplification error	I	Amplification error	Amplification error	I	Amplification error	Amplification error	I	Mutation not in library	Mutation not in library
21-0024	MTBC identified			315ggt(315ACC)	Other error	Other error	No mutations within -4 to -21			No mutation			no mutations within 507-522	Amplification error	Amplification error	532 ttg	Amplification error	Amplification error	mutations 90GTG & 95ACC			No mutations within 1397-1406	Homopolymer error	Homopolymer error
21-0025	MTBC identified			315ggt(315ACC)	Other error	Other error	-15g/a (-15T)			No mutation			I	Amplification error, instrument error	Instrument error	I	Amplification error	Amplification error	mutations 94GCC & 95ACC			No mutations within 1397-1406
21-0026	MTBC identified			315ggt(315ACC)	Other error	Other error	-15g/a (-15T)			No mutation			I	Amplification error	Amplification error	532 ttg	Amplification error	Amplification error	95 ACC			No mutations within 1397-1406
21-0027	MTBC identified			No mutations within codons 312-316	Amplification error, other error	Other error	No mutations within -4 to -20	Amplification error, other error	Other error	No mutation	Amplification error	Amplification error	no mutations within 507-522			no mutation within 522-533			95 ACC	Amplification error	Amplification error	No mutations within 1397-1406	Amplification error	Amplification error
21-0028	MTBC identified			No mutations within codons 312-316			No mutations within -4 to -20			No mutation			I	Instrument error	Instrument error	no mutation within 522-533			95 ACC			No mutations within 1397-1406
21-0029	MTBC identified	Homopolymer error	Homopolymer error	No mutations within codons 312-316			No mutations within -4 to -20	Amplification error, other error	Other error	No mutation			I	Amplification error	Amplification error	no mutation within 522-533			95 ACC			No mutations within 1397-1406
21-0030	MTBC identified			315ggt(315ACC)			No mutations within -4 to -20			No mutation			no mutations within 507-521			no mutation within 522-533	Amplification error	Amplification error	95 ACC			No mutations within 1397-1406
21-0031	MTBC identified			315ggt(315ACC)			No mutations within -4 to -20	Homopolymer error	Homopolymer error	No mutation			no mutations within 507-521	Amplification error	Amplification error	531 ttg	Amplification error	Amplification error	95 ACC	Amplification error	Amplification error	No mutations within 1397-1406
21-0032	MTBC identified			315ggt(315ACC)			-15g/a (-15T)			No mutation			no mutations within 507-521	Amplification error, homopolymer error	Homopolymer error	531 ttg	Amplification error	Amplification error	I	Amplification error, other error	Other error	No mutations within 1397-1406
21-0033	MTBC identified			315ggt(315ACC)			No mutations within -4 to -20			No mutation	Homopolymer error	Homopolymer error	no mutations within 507-521	Amplification error	Amplification error	531 ttg	Amplification error	Amplification error	95 ACC	Amplification error	Amplification error	No mutations within 1397-1406
21-0034	MTBC identified			315ggt(315ACC)			No mutations within -4 to -20			No mutation			no mutations within 507-521	Amplification error	Amplification error	531 ttg			95 ACC	Amplification error	Amplification error	No mutations within 1397-1406
21-0035	MTBC identified			315ggt(315ACC)			No mutations within -4 to -20			No mutation			no mutations within 507-521	Other error	Other error	531 ttg			95 ACC			No mutations within 1397-1406
21-0037	I	Amplification error	Amplification error	I	Amplification error	Amplification error	No mutations within -4 to -20	Amplification error	Amplification error	No mutation	Amplification error	Amplification error	I	Amplification error	Amplification error	I	Amplification error	Amplification error	I	Amplification error	Amplification error	I	Amplification error	Amplification error
21-0038	MTBC identified			315ggt(315ACC)	Other error	Other error	No mutations within -4 to -20	Amplification error	Amplification error	No mutation			I	Amplification error	Amplification error	no mutation within 522-534	Homopolymer error	Homopolymer error	95 ACC	Amplification error	Amplification error	No mutations within 1397-1407
21-0039	I	Amplification error	Amplification error	I	Amplification error	Amplification error	I	Amplification error	Amplification error	I	Amplification error	Amplification error	I	Amplification error	Amplification error	I	Amplification error	Amplification error	I	Amplification error	Amplification error	I	Amplification error, mutation not in library	Other error
21-0040	MTBC identified	Instrument error	Instrument error	315ggt(315ACC)			-15g/a (-15T)			No mutation			no mutations within 507-522	Amplification error	Amplification error	527 aac			I	Amplification error	Amplification error	No mutations within 1397-1407
21-0041	I	Amplification error	Amplification error	I	Amplification error	Amplification error	I	Amplification error	Amplification error	I	Amplification error	Amplification error	I	Amplification error	Amplification error	I	Amplification error	Amplification error	I	Amplification error	Amplification error	I	Amplification error	Amplification error
21-0042	I	Amplification error	Amplification error	I	Amplification error	Amplification error	I	Amplification error	Amplification error	I	Amplification error	Amplification error	I	Amplification error	Amplification error	I			I	Amplification error	Amplification error	I	Amplification error	Amplification error
21-0043	MTBC identified	Amplification error	Amplification error	I	Amplification error	Amplification error	-15g/a (-15T)	Amplification error	Amplification error	I	Amplification error	Amplification error	I	Amplification error	Amplification error	I	Amplification error	Amplification error	I	Amplification error	Amplification error	I	Amplification error	Amplification error
21-0044	I	Amplification error	Amplification error	315ggt(315ACC)	Amplification error	Amplification error	I	Amplification error	Amplification error	I	Amplification error	Amplification error	I	Amplification error	Amplification error	I	Amplification error	Amplification error	I	Amplification error	Amplification error	I	Amplification error	Amplification error
21-0045	I	Amplification error	Amplification error	I	Amplification error	Amplification error	I	Amplification error	Amplification error	I	Amplification error	Amplification error	I	Amplification error	Amplification error	I	Amplification error	Amplification error	I	Amplification error	Amplification error	I	Amplification error	Amplification error
21-0046	MTBC identified			315ggt(315ACC)			No mutations within -4 to -20			No mutation			no mutations within 507-522	Amplification error	Amplification error	532 ttg	Amplification error	Amplification error	mutations 90GTG & 95ACC	Amplification error	Amplification error	-1401G
21-0047	MTBC identified			315ggt(315ACC)			No mutations within -4 to -20			No mutation	Amplification error	Amplification error	I	Amplification error, homopolymer error	Homopolymer error	532 tcg/tgg	Amplification error	Amplification error	95 ACC	Amplification error	Amplification error	No mutations within 1397-1407
21-0048	I	Amplification error	Amplification error	I	Amplification error	Amplification error	I	Amplification error	Amplification error	I	Amplification error	Amplification error	I	Amplification error	Amplification error	I	Amplification error	Amplification error	I	Amplification error	Amplification error	I	Amplification error	Amplification error
21-0049	MTBC identified			315ggt(315ACC)			No mutations within -4 to -21			No mutation			no mutations within 507-522	Amplification error, homopolymer error	Homopolymer error	532 ttg			95 ACC			No mutations within 1397-1407
21-0050	I	Amplification error	Amplification error	I	Amplification error	Amplification error	I	Amplification error	Amplification error	I	Amplification error	Amplification error	I	Amplification error	Amplification error	I	Amplification error	Amplification error	I	Amplification error	Amplification error	I	Amplification error	Amplification error
21-0051	MTBC identified			315ggt(315ACC)			-15g/a (-15T)			No mutation			no mutations within 507-521			531 ttg			95 ACC	Amplification error	Amplification error	No mutations within 1397-1406
21-0052	MTBC identified			315ggt(315ACC)			-15g/a (-15T)			No mutation	Other error	Other error	no mutations within 507-521	Amplification error, homopolymer error	Homopolymer error	531 ttg	Homopolymer error	Homopolymer error	95 ACC	Amplification error	Amplification error	No mutations within 1397-1406
21-0053	MTBC identified			I	Amplification error	Amplification error	-15g/a (-15T)			I	Amplification error	Amplification error	I	Amplification error	Amplification error	I	Amplification error	Amplification error	I	Amplification error	Amplification error	I	Mutation not in library	Other error
21-0054	MTBC identified			315ggt(315ACC)	Other error	Other error	-15g/a (-15T)			No mutation			no mutations within 507-521	Amplification error	Amplification error	532 ttg	Amplification error	Amplification error	I	Amplification error, other error	Other error	No mutations within 1397-1406
21-0055	MTBC identified			315ggt(315ACC)			-15g/a (-15T)	Amplification error	Amplification error	No mutation			no mutations within 507-521	Amplification error	Amplification error	532 tcg/tgg	Amplification error	Amplification error	I	Amplification error	Amplification error	No mutations within 1397-1406	Amplification error, mutation not in library	Other error
21-0056	I	Amplification error	Amplification error	315ggt(315ACC)			I	Amplification error	Amplification error	I	Amplification error	Amplification error	I	Amplification error	Amplification error	I	Amplification error	Amplification error	I	Amplification error	Amplification error	I	Amplification error	Amplification error
21-0057	I	Amplification error	Amplification error	I			No mutations within -4 to -21			I	Amplification error	Amplification error	I	Amplification error	Amplification error	I	Amplification error	Amplification error	I	Amplification error	Amplification error	I	Amplification error	Amplification error
21-0058	MTBC identified			No mutations within codons 312-317	Amplification error	Amplification error	I	Amplification error	Amplification error	I	Amplification error	Amplification error	no mutations within 507-521			532 ttg	Amplification error	Amplification error	I	Amplification error	Amplification error	I	Amplification error, mutation not in library	Other error
21-0059	MTBC identified			315ggt(315ACC)			-15g/a (-15T)			No mutation			no mutations within 507-521	Amplification error	Amplification error	532 tcg/tgg	Amplification error	Amplification error	I	Amplification error	Amplification error	I	Amplification error	Amplification error
21-0060	I	Amplification error	Amplification error	I	Amplification error	Amplification error	I	Amplification error	Amplification error	I	Amplification error	Amplification error	I	Amplification error	Amplification error	I	Amplification error	Amplification error	I	Amplification error	Amplification error	I	Amplification error	Amplification error
21-0061	I	Amplification error	Amplification error	I	Amplification error	Amplification error	I	Amplification error	Amplification error	I	Amplification error	Amplification error	I	Amplification error	Amplification error	I	Amplification error	Amplification error	I	Amplification error	Amplification error	I	Amplification error	Amplification error
21-0062	I	Amplification error	Amplification error	I	Amplification error	Amplification error	I	Amplification error	Amplification error	I	Amplification error	Amplification error	I	Amplification error	Amplification error	I	Amplification error	Amplification error	I	Amplification error	Amplification error	I	Amplification error	Amplification error
21-0063	MTBC identified			No mutations within codons 312-317	Homopolymer error	Homopolymer error	No mutations within -4 to -21			No mutation			no mutations within 507-521	Homopolymer error	Homopolymer error	no mutation within 522-534			95 ACC			No mutations within 1397-1407
21-0064	I	Amplification error	Amplification error	I	Amplification error	Amplification error	-15g/a (-15T)			I	Amplification error	Amplification error	no mutations within 507-521	Amplification error	Amplification error	I	Amplification error	Amplification error	I	Amplification error	Amplification error	I	Amplification error	Amplification error
21-0065	MTBC identified			No mutations within codons 312-317	Homopolymer error	Homopolymer error	No mutations within -4 to -20			No mutation			no mutations within 507-521	Amplification error, homopolymer error	Homopolymer error	no mutation within 522-534	Amplification error	Amplification error	95 ACC			No mutations within 1397-1406
21-0066	MTBC identified			315ggt(315ACC)			No mutations within -4 to -20			No mutation			no mutations within 507-521			532 ttg	Homopolymer error	Homopolymer error	95 ACC	Amplification error	Amplification error	No mutations within 1397-1406
21-0067	MTBC identified	Other error	Other error	315ggt(315ACC)	Other error	Other error	I	Other error	Other error	No mutation			no mutations within 507-521	Homopolymer error	Homopolymer error	527 tac	Homopolymer error	Homopolymer error	95 ACC	Homopolymer error	Homopolymer error	No mutations within 1397-1406	Homopolymer error	Homopolymer error
21-0068	I	Amplification error	Amplification error	I	Amplification error	Amplification error	I	Amplification error	Amplification error	I	Amplification error	Amplification error	I	Amplification error	Amplification error	I	Amplification error	Amplification error	I	Amplification error	Amplification error	I	Amplification error	Amplification error
21-0069	MTBC identified	Other error	Other error	315ggt(315ACC)	Other error	Other error	-15g/a (-15T)	Other error	Other error	No mutation			no mutations within 507-521	Homopolymer error	Homopolymer error	531 ttg	Amplification error	Amplification error	No mutations within 88-96			No mutations within 1397-1406	Amplification error, homopolymer error	Homopolymer error
21-0070	MTBC identified	Other error	Other error	315ggt(315ACC)	Other error	Other error	-15g/a (-15T)	Homopolymer error	Homopolymer error	No mutation			no mutations within 507-521			531 ttg	Homopolymer error	Homopolymer error	95 ACC	Amplification error, homopolymer error	Homopolymer error	No mutations within 1397-1406	Homopolymer error	Homopolymer error
21-0071	I	Other error	Other error	I	Homopolymer error	Homopolymer error	I	Amplification error	Amplification error	I	Amplification error	Amplification error	I	Amplification error	Amplification error	531 ttg			I	Amplification error	Amplification error	I	Amplification error	Amplification error
21-0072	MTBC identified			No mutations within codons 312-316	Homopolymer error	Homopolymer error	No mutations within -4 to -20			No mutation			no mutations within 507-521			no mutation within 522-533			95 ACC			No mutations within 1397-1406
21-0073	MTBC identified			No mutations within codons 312-316			No mutations within -4 to -20			No mutation			no mutations within 507-521	Homopolymer error	Homopolymer error	no mutation within 522-533			95 ACC			No mutations within 1397-1406
21-0074	MTBC identified			No mutations within codons 312-316	Homopolymer error	Homopolymer error	No mutations within -4 to -20			No mutation			no mutations within 507-521			no mutation within 522-533			95 ACC			No mutations within 1397-1406
21-0075	MTBC identified			No mutations within codons 312-316			No mutations within -4 to -20			No mutation			no mutations within 507-521	Homopolymer error	Homopolymer error	no mutation within 522-533	Amplification error	Amplification error	95 ACC	Amplification error	Amplification error	No mutations within 1397-1406
21-0076	MTBC identified			315ggt(315ACC)			No mutations within -4 to -20			No mutation			no mutations within 507-521	Amplification error, homopolymer error	Homopolymer error	532 ttg			95 ACC	Amplification error	Amplification error	No mutations within 1397-1406
21-0077	I	Amplification error	Amplification error	I	Amplification error	Amplification error	I	Amplification error	Amplification error	I	Amplification error	Amplification error	I	Amplification error	Amplification error	I	Amplification error	Amplification error	I	Amplification error	Amplification error	I	Amplification error	Amplification error
21-0078	MTBC identified			315ggt(315ACC)	Homopolymer error, other error	Other error	No mutations within -4 to -20			No mutation			no mutations within 507-521			531 ttg			95 ACC			No mutations within 1397-1406
21-0079	MTBC identified			315ggt(315ACC)			No mutations within -4 to -20			No mutation			no mutations within 507-521	Homopolymer error	Homopolymer error	531 ttg			95 ACC			No mutations within 1397-1406
21-0080	MTBC identified			315ggt(315ACC)	Other error	Other error	No mutations within -4 to -20			No mutation			no mutations within 507-521			531 ttg			95 ACC			No mutations within 1397-1406
21-0081	I	Amplification error	Amplification error	I	Amplification error	Amplification error	I	Amplification error	Amplification error	I	Amplification error	Amplification error	I	Amplification error	Amplification error	I	Amplification error	Amplification error	I	Amplification error	Amplification error	I	Amplification error	Amplification error
21-0082	MTBC identified			315ggt(315ACC)			No mutations within -4 to -21			No mutation			no mutations within 507-522	Homopolymer error	Homopolymer error	532 ttg			95 ACC	Amplification error	Amplification error	No mutations within 1397-1407	Amplification error	Amplification error
21-0083	I	Amplification error	Amplification error	I	Amplification error	Amplification error	I	Amplification error	Amplification error	I	Amplification error	Amplification error	I	Amplification error	Amplification error	I	Homopolymer error	Homopolymer error	I	Amplification error	Amplification error	I	Amplification error	Amplification error
21-0084	I	Amplification error	Amplification error	I	Amplification error	Amplification error	I	Amplification error	Amplification error	I	Amplification error	Amplification error	no mutations within 507-521			I	Amplification error	Amplification error	I	Amplification error	Amplification error	I	Amplification error	Amplification error
21-0085	MTBC identified			315ggt(315ACC)			-15g/a (-15T)			No mutation			no mutations within 507-521			531 ttg	Amplification error	Amplification error	95 ACC			No mutations within 1397-1407
21-0086	MTBC identified			315ggt(315ACC)	Other error	Other error	-17c/a (-17T)			No mutation			I	Amplification error, instrument error	Instrument error	531 ttg	Amplification error, homopolymer error	Homopolymer error	mutations 90GTG & 95ACC			-1401G	Instrument error	Instrument error
21-0087	I			315ggt(315ACC)			I			I	Amplification error	Amplification error	I	Amplification error	Amplification error	I	Amplification error	Amplification error	I	Amplification error	Amplification error	I	Amplification error	Amplification error
21-0088	I	Amplification error	Amplification error	I			I	Amplification error	Amplification error	I	Amplification error	Amplification error	I	Amplification error	Amplification error	I	Amplification error	Amplification error	I	Amplification error	Amplification error	No mutations within 1397-1407	Amplification error	Amplification error
21-0089	I	Amplification error	Amplification error	I	Amplification error	Amplification error	I	Amplification error	Amplification error	I	Amplification error	Amplification error	I	Amplification error	Amplification error	I	Amplification error	Amplification error	I	Amplification error	Amplification error	I	Mutation not in library	Other error
21-0090	I	Amplification error	Amplification error	No mutations within codons 312-317			No mutations within -4 to -21			I	Amplification error	Amplification error	I	Amplification error	Amplification error	I	Amplification error	Amplification error	I	Amplification error	Amplification error	I	Mutation not in library	Other error
21-0091	I	Amplification error	Amplification error	I			I	Amplification error	Amplification error	I	Amplification error	Amplification error	I	Amplification error	Amplification error	I	Amplification error	Amplification error	I	Amplification error	Amplification error	I	Amplification error	Amplification error
21-0092	I	Amplification error	Amplification error	I	Amplification error	Amplification error	I	Amplification error	Amplification error	I	Amplification error	Amplification error	I	Amplification error	Amplification error	I	Amplification error	Amplification error	I	Amplification error	Amplification error	I	Amplification error	Amplification error
21-0093	MTBC identified			315ggt(315ACC)	Other error	Other error	-15g/a (-15T)			No mutation			I	Amplification error, homopolymer error	Homopolymer error	531 ttg	Amplification error	Amplification error	95 ACC	Amplification error	Amplification error	No mutations within 1397-1406
21-0094	MTBC identified			315ggt(315ACC)			No mutations within -4 to -21			No mutation			no mutations within 507-522			531 ttg	Homopolymer error	Homopolymer error	95 ACC			No mutations within 1397-1406
21-0095	MTBC identified	Amplification error	Amplification error	No mutations within codons 312-316	Amplification error	Amplification error	I	Amplification error	Amplification error	No mutation	Amplification error	Amplification error	I	Amplification error	Amplification error	I	Amplification error	Amplification error	I	Amplification error	Amplification error	I	Amplification error	Amplification error
21-0096	MTBC identified			No mutations within codons 312-316	Amplification error	Amplification error	No mutations within -4 to -20	Amplification error, instrument error	Instrument error	No mutation	Amplification error	Amplification error	I	Amplification error	Amplification error	I	Amplification error	Amplification error	No mutations within 88-96	Amplification error	Amplification error	I	Amplification error, mutation not in library	Other error
21-0097	MTBC identified			315ggt(315ACC)	Other error	Other error	No mutations within -4 to -20			No mutation			no mutations within 507-521	Amplification error	Amplification error	no mutation within 522-533			95 ACC	Amplification error	Amplification error	No mutations within 1397-1406
21-0098	MTBC identified			No mutations within codons 312-316			No mutations within -4 to -20			No mutation			no mutations within 507-521	Other error	Other error	no mutation within 522-533	Amplification error	Amplification error	No mutations within 88-95			No mutations within 1397-1406	Amplification error	Amplification error
21-0099	MTBC identified			No mutations within codons 312-316			No mutations within -4 to -20			No mutation			no mutations within 507-521	Amplification error	Amplification error	no mutation within 522-533	Amplification error	Amplification error	No mutations within 88-95			No mutations within 1397-1406
21-0100	MTBC identified			315ggt(315ACC)			-15g/a (-15T)			No mutation			517 GTC	Instrument error	Instrument error	I	Amplification error, instrument error	Instrument error	95 ACC			No mutations within 1397-1406
21-0101	MTBC identified			No mutations within codons 312-317	Other error	Other error	No mutations within -4 to -20			No mutation			no mutations within 507-521	Amplification error	Amplification error	no mutation within 522-533			95 ACC			No mutations within 1397-1406
21-0102	MTBC identified			I	Homopolymer error	Homopolymer error	No mutations within -4 to -20			No mutation			no mutations within 507-521			no mutation within 522-533	Amplification error, homopolymer error	Homopolymer error	95 ACC			No mutations within 1397-1406
21-0103	MTBC identified			No mutations within codons 312-316	Other error	Other error	No mutations within -4 to -20			No mutation			no mutations within 507-521	Amplification error	Amplification error	no mutation within 522-533			95 ACC			No mutations within 1397-1406
22-0001	MTBC identified			No mutations within codons 312-316			No mutations within -4 to -20			No mutation			no mutations within 507-521			no mutation within 522-533	Amplification error	Amplification error	95 ACC			No mutations within 1397-1406
22-0002	MTBC identified			315ggt(315ACC)			-15g/a (-15T)			No mutation			no mutations within 507-521	Other error	Other error	no mutation within 522-533			95 ACC			No mutations within 1397-1406
22-0003	MTBC identified			315ggt(315ACC)			I	Amplification error	Amplification error	No mutation			no mutations within 507-521			532 ttg			I	Amplification error	Amplification error	No mutations within 1397-1406
22-0004	MTBC identified			No mutations within codons 312-317			I	Amplification error	Amplification error	No mutation			no mutations within 507-521			no mutation within 522-534			No mutations within 88-96			No mutations within 1397-1406
22-0005	MTBC identified			315ggt(315ACC)			I	Amplification error	Amplification error	No mutation			no mutations within 507-521			531 ttg			95 ACC			No mutations within 1397-1406
22-0006	MTBC identified			315ggt(315ACC)	Amplification error	Amplification error	No mutations within -4 to -21			No mutation	Other error	Other error	no mutations within 507-521			531 ttg			95 ACC			No mutations within 1397-1406
22-0007	MTBC identified			No mutations within codons 312-316			I	Amplification error	Amplification error	No mutation			no mutations within 507-521			no mutation within 522-533			95 ACC			No mutations within 1397-1406
22-0008	MTBC identified			No mutations within codons 312-316			No mutations within -4 to -20			No mutation			no mutations within 507-521			no mutation within 522-533			95 ACC			No mutations within 1397-1406
22-0009	MTBC identified	Amplification error	Amplification error	No mutations within codons 312-316			No mutations within -4 to -20			No mutation			no mutations within 507-521			I	Amplification error	Amplification error	95 ACC			No mutations within 1397-1406
22-0010	MTBC identified			No mutations within codons 312-316			No mutations within -4 to -20			No mutation			no mutations within 507-521			no mutation within 522-534	Amplification error	Amplification error	95 ACC			No mutations within 1397-1406
22-0011	I	Amplification error, homopolymer error	Homopolymer error	I	Amplification error	Amplification error	No mutations within -4 to -20	Amplification error, other error	Other error	No mutation			I	Amplification error	Amplification error	I	Amplification error	Amplification error	I	Amplification error	Amplification error	I	Amplification error	Amplification error
22-0012	MTBC identified			No mutations within codons 312-317			No mutations within -4 to -20			No mutation			no mutations within 507-521			I	Amplification error	Amplification error	I	Amplification error	Amplification error	No mutations within 1397-1406
22-0013	MTBC identified			315ggt(315ACC)			-15g/a (-15T)			No mutation			no mutations within 507-521			532 ttg			95 ACC			No mutations within 1397-1406
22-0014	MTBC identified			No mutations within codons 312-317			No mutations within -4 to -21			No mutation			no mutations within 507-521			no mutation within 522-533			95 ACC			No mutations within 1397-1406
22-0015	MTBC identified			315ggt(315ACC)			-15g/a (-15T)	Homopolymer error	Homopolymer error	No mutation			no mutations within 507-521	Amplification error	Amplification error	no mutation within 522-533			95 ACC			No mutations within 1397-1406
22-0016	MTBC identified			315ggt(315ACC)			No mutations within -4 to -21			No mutation			no mutations within 507-521			527 tac			95 ACC			No mutations within 1397-1406
22-0017	MTBC identified			315ggt(315ACC)	Other error	Other error	-15g/a (-15T)			No mutation			no mutations within 507-521			532 ttg			95 ACC			No mutations within 1397-1406
22-0018	MTBC identified			No mutations within codons 312-317			No mutations within -4 to -20			No mutation			I	Amplification error, homopolymer error	Homopolymer error	no mutation within 522-534			95 ACC	Amplification error	Amplification error	No mutations within 1397-1406	Mutation not in library	Other error
22-0019	MTBC identified	Instrument error	Instrument error	315ggt(315ACC)	Other error	Other error	No mutations within -4 to -20			No mutation			no mutations within 507-521			532 ttg	Amplification error	Amplification error	95 ACC			No mutations within 1397-1406
22-0020	MTBC identified			I	Homopolymer error	Homopolymer error	No mutations within -4 to -20			No mutation			no mutations within 507-521			no mutation within 522-534	Amplification error	Amplification error	95 ACC			No mutations within 1397-1406
22-0021	MTBC identified	Amplification error	Amplification error	315ggt(315ACC)	Amplification error	Amplification error	I	Amplification error	Amplification error	I	Amplification error	Amplification error	I	Amplification error	Amplification error	I	Amplification error	Amplification error	I	Amplification error	Amplification error	I	Amplification error	Amplification error
22-0022	MTBC identified			No mutations within codons 312-316			No mutations within -4 to -20	Instrument error	Instrument error	No mutation			no mutations within 507-522			no mutation within 522-534			95 ACC			No mutations within 1397-1406
22-0023	MTBC identified			No mutations within codons 312-316			No mutations within -4 to -20			No mutation			I	Amplification error, homopolymer error	Homopolymer error	I	Amplification error, homopolymer error	Homopolymer error	95 ACC	Amplification error	Amplification error	No mutations within 1397-1406
22-0024	MTBC identified			No mutations within codons 312-316			No mutations within -4 to -20			No mutation			no mutations within 507-521			NULL	Amplification error	Amplification error	95 ACC	Homopolymer error	Homopolymer error	No mutations within 1397-1406
22-0026	MTBC identified			No mutations within codons 312-316	Amplification error, homopolymer error	Homopolymer error	No mutations within -4 to -20			No mutation			no mutations within 507-521			no mutation within 522-534	Amplification error	Amplification error	95 ACC			No mutations within 1397-1406
22-0027	I	Amplification error	Amplification error	I	Amplification error	Amplification error	I	Amplification error	Amplification error	I	Amplification error	Amplification error	I	Amplification error	Amplification error	I	Amplification error	Amplification error	I	Amplification error	Amplification error	I	Amplification error	Amplification error
22-0028	I	Amplification error	Amplification error	I	Amplification error	Amplification error	I	Amplification error	Amplification error	I	Amplification error	Amplification error	I	Amplification error	Amplification error	I	Amplification error	Amplification error	I	Amplification error	Amplification error	I	Amplification error	Amplification error
22-0029	I	Amplification error	Amplification error	I	Amplification error	Amplification error	I	Amplification error	Amplification error	I	Amplification error	Amplification error	I	Amplification error	Amplification error	I	Amplification error	Amplification error	I	Amplification error	Amplification error	I	Amplification error	Amplification error
22-0030	MTBC identified			I	Homopolymer error	Homopolymer error	No mutations within -4 to -21			No mutation			no mutations within 507-521	Amplification error	Amplification error	I	Amplification error	Amplification error	No mutations within 88-96			No mutations within 1397-1407
22-0031	I	Amplification error	Amplification error	I	Amplification error	Amplification error	I	Amplification error	Amplification error	I	Amplification error	Amplification error	I	Amplification error	Amplification error	I	Amplification error	Amplification error	I	Amplification error	Amplification error	I	Amplification error	Amplification error
22-0032	MTBC identified			No mutations within codons 312-317	Homopolymer error	Homopolymer error	No mutations within -4 to -21			No mutation			I	Amplification error	Amplification error	I	Amplification error	Amplification error	95 ACC			No mutations within 1397-1406
22-0033	MTBC identified	Amplification error	Amplification error	I	Amplification error	Amplification error	I	Amplification error	Amplification error	I	Amplification error	Amplification error	I	Amplification error	Amplification error	I	Amplification error	Amplification error	I	Amplification error	Amplification error	No mutations within 1397-1406	Amplification error	Amplification error
22-0034	I	Amplification error	Amplification error	I	Amplification error	Amplification error	I	Amplification error	Amplification error	I	Amplification error	Amplification error	I	Amplification error	Amplification error	I	Amplification error	Amplification error	I	Amplification error	Amplification error	I	Amplification error	Amplification error
22-0039	MTBC identified	Amplification error	Amplification error	No mutations within codons 312-317			No mutations within -4 to -21			No mutation			no mutations within 507-522	Amplification error	Amplification error	no mutation within 522-534	Amplification error	Amplification error	No mutations within 88-96			No mutations within 1397-1407	Amplification error	Amplification error
22-0040	I	Amplification error	Amplification error	I	Amplification error	Amplification error	I	Amplification error	Amplification error	I	Amplification error	Amplification error	I	Amplification error	Amplification error	I	Amplification error	Amplification error	I	Amplification error	Amplification error	I	Amplification error	Amplification error
22-0041	MTBC identified			No mutations within codons 312-317			No mutations within -4 to -20			No mutation			no mutations within 507-521	Amplification error	Amplification error	no mutation within 522-534	Homopolymer error	Homopolymer error	95 ACC			No mutations within 1397-1406
22-0042	MTBC identified			315ggt(315ACC)			No mutations within -4 to -20			No mutation			no mutations within 507-521	Amplification error	Amplification error	532 ttg			No mutations within 88-96			No mutations within 1397-1406
22-0043	MTBC identified			No mutations within codons 312-316	Homopolymer error	Homopolymer error	No mutations within -4 to -20			-9T			no mutations within 507-521			no mutation within 522-533	Homopolymer error	Homopolymer error	95 ACC			No mutations within 1397-1406
22-0044	MTBC identified			No mutations within codons 312-316			No mutations within -4 to -20			No mutation			no mutations within 507-521			no mutation within 522-533			95 ACC			No mutations within 1397-1406
22-0045	MTBC identified			315ggt(315ACC)			No mutations within -4 to -20			No mutation			no mutations within 507-521	Amplification error	Amplification error	no mutation within 522-533			95 ACC			No mutations within 1397-1406
22-0046	MTBC identified			No mutations within codons 312-317			No mutations within -4 to -20			No mutation			no mutations within 507-521			no mutation within 522-533			95 ACC			No mutations within 1397-1406
22-0047	MTBC identified			315ggt(315ACC)	Amplification error	Amplification error	No mutations within -4 to -20			No mutation			no mutations within 507-521	Amplification error, homopolymer error	Homopolymer error	no mutation within 522-533			95 ACC	Amplification error	Amplification error	No mutations within 1397-1406
22-0048	MTBC identified	Amplification error	Amplification error	I	Amplification error	Amplification error	I	Amplification error	Amplification error	No mutation	Amplification error	Amplification error	I	Amplification error	Amplification error	I	Amplification error	Amplification error	I	Amplification error	Amplification error	I	Amplification error	Amplification error
22-0049	MTBC identified			No mutations within codons 312-316			No mutations within -4 to -20			No mutation			no mutations within 507-522	Homopolymer error	Homopolymer error	no mutation within 522-534	Amplification error, homopolymer error	Homopolymer error	95 ACC			No mutations within 1397-1406
22-0050	MTBC identified			No mutations within codons 312-316	Homopolymer error	Homopolymer error	No mutations within -4 to -20			No mutation			I	Amplification error, homopolymer error	Homopolymer error	no mutation within 522-533			95 ACC			No mutations within 1397-1406
22-0051	MTBC identified			No mutations within codons 312-316			No mutations within -4 to -20			No mutation			I	Amplification error	Amplification error	I	Amplification error	Amplification error	95 ACC	Amplification error	Amplification error	No mutations within 1397-1406
22-0052	MTBC identified			No mutations within codons 312-316	Homopolymer error	Homopolymer error	No mutations within -4 to -20			No mutation			no mutations within 507-521	Amplification error	Amplification error	no mutation within 522-533	Amplification error	Amplification error	95 ACC	Amplification error	Amplification error	No mutations within 1397-1406
22-0053	MTBC identified			No mutations within codons 312-316			No mutations within -4 to -20			No mutation			no mutations within 507-521	Amplification error	Amplification error	no mutation within 522-533			95 ACC			No mutations within 1397-1406
22-0054	MTBC identified			315ggt(315ACC)			-15g/a (-15T)			No mutation			I	Amplification error	Amplification error	I	Amplification error, homopolymer error	Homopolymer error	No mutations within 88-96	Amplification error	Amplification error	No mutations within 1397-1406
22-0056	MTBC identified			315ggt(315ACC)			-15g/a (-15T)			No mutation			I	Amplification error, homopolymer error	Homopolymer error	527 aac	Amplification error, homopolymer error	Homopolymer error	95 ACC	Amplification error	Amplification error	No mutations within 1397-1406
22-0057	MTBC identified			No mutations within codons 312-317			No mutations within -4 to -20			No mutation			I	Amplification error	Amplification error	I	Amplification error	Amplification error	I	Amplification error	Amplification error	No mutations within 1397-1406
22-0058	MTBC identified	Other error	Other error	315ggt(315ACC)			No mutations within -4 to -20			No mutation	Mixed population	Other error	I	Amplification error	Amplification error	532 ttg	Amplification error	Amplification error	I	Amplification error	Amplification error	No mutations within 1397-1406
22-0059	MTBC identified			315ggt(315ACC)			No mutations within -4 to -20			No mutation			517 GTC	Amplification error	Amplification error	I	Amplification error	Amplification error	95 ACC	Amplification error	Amplification error	No mutations within 1397-1406
22-0060	MTBC identified			No mutations within codons 312-316			No mutations within -4 to -20			No mutation			I	Amplification error, homopolymer error	Homopolymer error	I	Amplification error	Amplification error	I	Amplification error	Amplification error	No mutations within 1397-1406
22-0061	MTBC identified			No mutations within codons 312-316			No mutations within -4 to -20			No mutation			no mutations within 507-522	Amplification error	Amplification error	no mutation within 522-534	Amplification error, other error	Other error	95 ACC			No mutations within 1397-1406
22-0062	MTBC identified	Other error	Other error	315ggt(315ACC)			No mutations within -4 to -20			No mutation	Homopolymer error	Homopolymer error	I	Amplification error, homopolymer error	Homopolymer error	I	Amplification error	Amplification error	95 ACC	Amplification error	Amplification error	No mutations within 1397-1406
22-0063	MTBC identified			315ggt(315ACC)			-15g/a (-15T)			No mutation			I	Amplification error, homopolymer error	Homopolymer error	532 ttg			mutations 94GGC & 95ACC	Amplification error	Amplification error	No mutations within 1397-1406
22-0064	MTBC identified			No mutations within codons 312-317			No mutations within -4 to -21			No mutation			I	Amplification error	Amplification error	I	Amplification error	Amplification error	95 ACC			No mutations within 1397-1406
22-0065	MTBC identified	Amplification error	Amplification error	I	Amplification error	Amplification error	I	Amplification error	Amplification error	I	Amplification error	Amplification error	I	Amplification error	Amplification error	I	Amplification error	Amplification error	I	Amplification error	Amplification error	I	Amplification error	Amplification error
22-0066	MTBC identified			No mutations within codons 312-317			No mutations within -4 to -21			No mutation			I	Amplification error	Amplification error	I	Amplification error	Amplification error	95 ACC			No mutations within 1397-1407
22-0067	I	Amplification error	Amplification error	I	Amplification error	Amplification error	I	Amplification error	Amplification error	I	Amplification error	Amplification error	I	Amplification error	Amplification error	I	Amplification error	Amplification error	I	Amplification error	Amplification error	I	Amplification error	Amplification error
22-0071	MTBC identified			I	Homopolymer error	Homopolymer error	No mutations within -4 to -21			No mutation			I	Amplification error	Amplification error	I	Homopolymer error	Homopolymer error	I	Amplification error	Amplification error	I	Amplification error	Amplification error
22-0072	MTBC identified			315ggt(315ACC)			-15g/a (-15T)			No mutation			I	Homopolymer error	Homopolymer error	531 ttg			I	Amplification error	Amplification error	No mutations within 1397-1406
22-0073	MTBC identified			315ggt(315ACC)			-15g/a (-15T)			No mutation			no mutations within 507-522			531 ttg	Amplification error, other error	Other error	mutations 91CCG & 95ACC	Amplification error	Amplification error	No mutations within 1397-1406
22-0074	MTBC identified			315ggt(315ACC)			-15g/a (-15T)			No mutation			I	Amplification error	Amplification error	I	Amplification error	Amplification error	95 ACC			No mutations within 1397-1406
22-0075	MTBC identified			I	Homopolymer error	Homopolymer error	No mutations within -4 to -21			No mutation			I	Amplification error	Amplification error	I	Amplification error	Amplification error	I	Amplification error	Amplification error	No mutations within 1397-1406
22-0076	MTBC identified			I	Other error	Other error	I	Other error	Other error	No mutation			I	Amplification error	Amplification error	I	Amplification error	Amplification error	I	Amplification error	Amplification error	I	Amplification error	Amplification error
22-0077	MTBC identified			No mutations within codons 312-316			No mutations within -4 to -20			I	Amplification error	Amplification error	I	Amplification error	Amplification error	I	Amplification error	Amplification error	I	Amplification error	Amplification error	I	Amplification error	Amplification error
22-0078	MTBC identified			No mutations within codons 312-316			No mutations within -4 to -20			No mutation			I	Amplification error	Amplification error	I	Amplification error	Amplification error	I	Amplification error	Amplification error	I	Amplification error	Amplification error
22-0079	I	Amplification error	Amplification error	No mutations within codons 312-316			No mutations within -4 to -20			No mutation			I	Amplification error	Amplification error	I	Amplification error	Amplification error	I	Amplification error	Amplification error	I	Amplification error	Amplification error
22-0080	MTBC identified			No mutations within codons 312-316			No mutations within -4 to -20			No mutation			I	Amplification error	Amplification error	I	Amplification error	Amplification error	I	Amplification error	Amplification error	No mutations within 1397-1406
22-0081	MTBC identified			No mutations within codons 312-316			No mutations within -4 to -20			No mutation			I	Amplification error	Amplification error	I	Amplification error	Amplification error	I	Amplification error	Amplification error	I	Amplification error	Amplification error
22-0082	I	Amplification error	Amplification error	315ggt(315ACC)			-15g/a (-15T)			I	Amplification error	Amplification error	I	Amplification error	Amplification error	I	Amplification error	Amplification error	I	Amplification error	Amplification error	I	Amplification error	Amplification error
22-0083	I	Amplification error	Amplification error	No mutations within codons 312-317			No mutations within -4 to -21			I	Amplification error	Amplification error	I	Amplification error	Amplification error	I	Amplification error	Amplification error	I	Amplification error	Amplification error	No mutations within 1397-1406
22-0084	I	Homopolymer error	Homopolymer error	315ggt(315ACC)			I	Amplification error	Amplification error	No mutation			I	Amplification error	Amplification error	I	Amplification error	Amplification error	95 ACC			No mutations within 1397-1406
22-0085	MTBC identified			315ggt(315ACC)			-15g/a (-15T)			No mutation			no mutations within 507-521			I	Amplification error	Amplification error	I	Amplification error	Amplification error	I	Amplification error	Amplification error
22-0086	I	Homopolymer error	Homopolymer error	I	Homopolymer error	Homopolymer error	No mutations within -4 to -20			I	Homopolymer error	Homopolymer error	no mutations within 507-521			I	Amplification error	Amplification error	I	Amplification error	Amplification error	No mutations within 1397-1406
22-0087	MTBC identified			I	Homopolymer error	Homopolymer error	No mutations within -4 to -20			No mutation			I	Homopolymer error	Homopolymer error	I	Amplification error	Amplification error	I	Amplification error	Amplification error	No mutations within 1397-1406
22-0088	MTBC identified			No mutations within codons 312-316			No mutations within -4 to -20			No mutation			no mutations within 507-522	Amplification error, homopolymer error	Homopolymer error	I	Amplification error	Amplification error	No mutations within 88-96	Amplification error	Amplification error	No mutations within 1397-1406
22-0089	MTBC identified			No mutations within codons 312-316			No mutations within -4 to -20			I	Homopolymer error	Homopolymer error	I	Amplification error	Amplification error	I	Amplification error	Amplification error	I	Amplification error	Amplification error	I	Amplification error	Amplification error
22-0090	MTBC identified			I	Amplification error	Amplification error	I	Amplification error	Amplification error	I	Homopolymer error	Homopolymer error	I	Amplification error	Amplification error	I	Amplification error	Amplification error	I	Amplification error	Amplification error	I	Amplification error	Amplification error
22-0091	MTBC identified			315ggt(315ACC)			No mutations within -4 to -21			No mutation			no mutations within 507-522			no mutation within 522-534			I	Amplification error	Amplification error	No mutations within 1397-1407
22-0092	MTBC identified			315ggt(315ACC)			I	Amplification error	Amplification error	I	Amplification error	Amplification error	I	Amplification error	Amplification error	I	Amplification error	Amplification error	I	Amplification error	Amplification error	I	Amplification error, mutation not in library	Other error
22-0093	MTBC identified			No mutations within codons 312-317			No mutations within -4 to -20			No mutation			I	Amplification error	Amplification error	no mutation within 522-534			I	Amplification error	Amplification error	No mutations within 1397-1406
22-0094	MTBC identified			I	Other error	Other error	No mutations within -4 to -20			No mutation			no mutations within 507-522			532 ttg			I	Amplification error	Amplification error	No mutations within 1397-1406
22-0095	I	Amplification error	Amplification error	I	Amplification error	Amplification error	I	Amplification error	Amplification error	I	Amplification error	Amplification error	I	Amplification error	Amplification error	I	Amplification error	Amplification error	I	Amplification error	Amplification error	I	Mutation not in library	Other error
22-0096	I	Amplification error	Amplification error	I	Amplification error	Amplification error	I	Amplification error	Amplification error	I	Amplification error	Amplification error	I	Amplification error	Amplification error	I	Amplification error	Amplification error	I	Amplification error	Amplification error	No mutations within 1397-1406
22-0097	MTBC identified			315ggt(315ACC)			-15g/a (-15T)			No mutation			no mutations within 507-521	Homopolymer error	Homopolymer error	531 ttg			95 ACC			No mutations within 1397-1406
22-0099	MTBC identified			315ggt(315ACC)			-15g/a (-15T)			No mutation			no mutations within 507-521			531 ttg			95 ACC			No mutations within 1397-1406
22-0100	MTBC identified			No mutations within codons 312-317			No mutations within -4 to -20			No mutation			no mutations within 507-521	Homopolymer error	Homopolymer error	I	Amplification error	Amplification error	95 ACC			No mutations within 1397-1406
22-0101	MTBC identified	Amplification error	Amplification error	315ggt(315ACC)			No mutations within -4 to -20			No mutation	Amplification error	Amplification error	I	Amplification error	Amplification error	532 ttg	Amplification error	Amplification error	I	Amplification error	Amplification error	I	Amplification error, mutation not in library	Other error
22-0102	MTBC identified			No mutations within codons 312-317	Homopolymer error	Homopolymer error	No mutations within -4 to -20			No mutation			no mutations within 507-522	Homopolymer error	Homopolymer error	no mutation within 522-534	Amplification error	Amplification error	95 ACC	Amplification error	Amplification error	No mutations within 1397-1407
22-0103	I	Amplification error	Amplification error	I			I	Amplification error	Amplification error	I	Amplification error	Amplification error	I	Amplification error	Amplification error	I	Amplification error	Amplification error	I	Amplification error	Amplification error	I	Amplification error	Amplification error
22-0104	MTBC identified			No mutations within codons 312-316	Homopolymer error	Homopolymer error	No mutations within -4 to -20			No mutation			no mutations within 507-521	Homopolymer error	Homopolymer error	no mutation within 522-534	Amplification error	Amplification error	95 ACC	Amplification error	Amplification error	No mutations within 1397-1406
22-0105	MTBC identified			No mutations within codons 312-316	Homopolymer error	Homopolymer error	No mutations within -4 to -20			No mutation			no mutations within 507-521			I	Amplification error	Amplification error	95 ACC			No mutations within 1397-1406
22-0106	MTBC identified	Other error	Other error	No mutations within codons 312-316			No mutations within -4 to -20			No mutation			no mutations within 507-521			I	Amplification error, homopolymer error	Homopolymer error	95 ACC	Homopolymer error	Homopolymer error	No mutations within 1397-1406
22-0107	MTBC identified			No mutations within codons 312-316	Homopolymer error	Homopolymer error	No mutations within -4 to -20			No mutation			no mutations within 507-521	Homopolymer error	Homopolymer error	no mutation within 522-534			No mutations within 88-96			No mutations within 1397-1406
22-0108	MTBC identified	Amplification error, other error	Other error	315ggt(315ACC)			No mutations within -4 to -20	Homopolymer error	Homopolymer error	No mutation			I	Amplification error, homopolymer error	Homopolymer error	532 ttg	Amplification error, homopolymer error	Homopolymer error	I	Amplification error	Amplification error	No mutations within 1397-1406
22-0110	MTBC identified			315ggt(315ACC)			No mutations within -4 to -20	Homopolymer error	Homopolymer error	No mutation			no mutations within 507-521	Homopolymer error	Homopolymer error	no mutation within 522-534			95 ACC			No mutations within 1397-1406
22-0111	MTBC identified	Other error	Other error	315ggt(315ACC)	Homopolymer error	Homopolymer error	-15g/a (-15T)			No mutation			no mutations within 507-521	Amplification error, homopolymer error	Homopolymer error	I	Amplification error, homopolymer error	Homopolymer error	95 ACC	Homopolymer error	Homopolymer error	No mutations within 1397-1406
22-0112	MTBC identified	Other error	Other error	315ggt(315ACC)			-15g/a (-15T)			No mutation			I	Amplification error, homopolymer error	Homopolymer error	no mutation within 522-533			95 ACC			No mutations within 1397-1406
22-0113	MTBC identified	Other error	Other error	No mutations within codons 312-316	Homopolymer error	Homopolymer error	No mutations within -4 to -20			No mutation			no mutations within 507-522	Homopolymer error	Homopolymer error	no mutation within 522-533			No mutations within 88-96			No mutations within 1397-1406
22-0114	MTBC identified	Amplification error	Amplification error	No mutations within codons 312-316	Amplification error	Amplification error	No mutations within -4 to -20	Amplification error	Amplification error	No mutation	Amplification error	Amplification error	I	Amplification error	Amplification error	I	Amplification error	Amplification error	I	Amplification error	Amplification error	I	Amplification error, other error	Other error
22-0115	MTBC identified			315ggt(315ACC)			No mutations within -4 to -20			No mutation			no mutations within 507-521			I	Amplification error	Amplification error	mutations 94GCC & 95ACC			No mutations within 1397-1406
22-0116	MTBC identified	Other error	Other error	No mutations within codons 312-317	Homopolymer error	Homopolymer error	No mutations within -4 to -20			No mutation			no mutations within 507-521	Amplification error	Amplification error	no mutation within 522-534	Amplification error	Amplification error	I	Amplification error, homopolymer error	Homopolymer error	No mutations within 1397-1406
22-0117	MTBC identified	Amplification error	Amplification error	315ggt(315ACC)			I	Amplification error	Amplification error	No mutation	Amplification error	Amplification error	no mutations within 507-521	Amplification error	Amplification error	I	Amplification error	Amplification error	I	Amplification error, homopolymer error	Homopolymer error	I	Amplification error	Amplification error
22-0118	MTBC identified	Amplification error, other error	Other error	No mutations within codons 312-316			I	Amplification error, homopolymer error	Homopolymer error	No mutation			no mutations within 507-521			no mutation within 522-534	Amplification error, homopolymer error	Homopolymer error	95 ACC			No mutations within 1397-1406
22-0119	MTBC identified	Other error	Other error	No mutations within codons 312-316	Homopolymer error	Homopolymer error	No mutations within -4 to -20	Other error	Other error	No mutation			no mutations within 507-521			I	Amplification error, homopolymer error	Homopolymer error	95 ACC	Amplification error	Amplification error	No mutations within 1397-1406
22-0120	MTBC identified	Other error	Other error	No mutations within codons 312-316	Homopolymer error	Homopolymer error	No mutations within -4 to -20			No mutation			no mutations within 507-521	Amplification error	Amplification error	no mutation within 522-534	Amplification error	Amplification error	No mutations within 88-96	Amplification error	Amplification error	No mutations within 1397-1406
22-0121	MTBC identified	Other error	Other error	No mutations within codons 312-316	Other error	Other error	No mutations within -4 to -20			No mutation			no mutations within 507-521	Amplification error	Amplification error	no mutation within 522-533	Amplification error	Amplification error	95 ACC	Homopolymer error	Homopolymer error	No mutations within 1397-1406	Homopolymer error	Homopolymer error
22-0122	MTBC identified	Amplification error, other error	Other error	315ggt(315ACC)			No mutations within -4 to -20	Homopolymer error	Homopolymer error	No mutation			no mutations within 507-521	Amplification error	Amplification error	531 ttg	Amplification error	Amplification error	I	Amplification error	Amplification error	-1401G	Amplification error, homopolymer error	Homopolymer error
22-0123	MTBC identified	Other error	Other error	315ggt(315ACC)	Other error	Other error	-15g/a (-15T)	Homopolymer error	Homopolymer error	No mutation			no mutations within 507-521	Amplification error	Amplification error	532 ttg	Homopolymer error	Homopolymer error	95 ACC	Amplification error, other error	Other error	No mutations within 1397-1406	Homopolymer error	Homopolymer error
22-0124	MTBC identified			No mutations within codons 312-317			No mutations within -4 to -21			No mutation			no mutations within 507-521	Homopolymer error	Homopolymer error	no mutation within 522-534			No mutations within 88-96			No mutations within 1397-1406
22-0125	MTBC identified			315ggt(315ACC)	Other error	Other error	-15g/a (-15T)			No mutation			no mutations within 507-521	Homopolymer error	Homopolymer error	531 ttg			95 ACC	Other error	Other error	No mutations within 1397-1406
22-0126	MTBC identified			315ggt(315ACC)			-15g/a (-15T)	Amplification error, other error	Other error	No mutation			no mutations within 507-521	Amplification error, homopolymer error	Homopolymer error	531 ttg	Amplification error	Amplification error	I	Amplification error	Amplification error	No mutations within 1397-1406
22-0127	MTBC identified			No mutations within codons 312-316	Homopolymer error	Homopolymer error	No mutations within -4 to -20			No mutation			no mutations within 507-521	Amplification error	Amplification error	no mutation within 522-533	Homopolymer error	Homopolymer error	95 ACC			No mutations within 1397-1406
22-0128	MTBC identified			No mutations within codons 312-316			No mutations within -4 to -20			No mutation			I	Amplification error, homopolymer error	Homopolymer error	no mutation within 522-533	Amplification error	Amplification error	95 ACC			No mutations within 1397-1406
22-0129	MTBC identified			315ggt(315ACC)	Other error	Other error	No mutations within -4 to -20			No mutation			no mutations within 507-521			531 ttg			95 ACC			-1401G
22-0130	MTBC identified			315ggt(315ACC)			-15g/a (-15T)			No mutation			no mutations within 507-521			531 ttg			95 ACC			No mutations within 1397-1406
22-0131	MTBC identified			No mutations within codons 312-316			No mutations within -4 to -20			No mutation			no mutations within 507-521			no mutation within 522-533			95 ACC	Amplification error	Amplification error	No mutations within 1397-1406
22-0132	MTBC identified			No mutations within codons 312-316			No mutations within -4 to -20			No mutation			no mutations within 507-521	Homopolymer error	Homopolymer error	no mutation within 522-533	Homopolymer error	Homopolymer error	95 ACC			No mutations within 1397-1406
22-0133	MTBC identified			I	Amplification error	Amplification error	I	Amplification error	Amplification error	I	Amplification error	Amplification error	I	Amplification error	Amplification error	I	Amplification error	Amplification error	I	Amplification error	Amplification error	I	Amplification error	Amplification error
22-0134	MTBC identified			No mutations within codons 312-316	Homopolymer error	Homopolymer error	No mutations within -4 to -20			No mutation			no mutations within 507-521	Homopolymer error	Homopolymer error	I	Amplification error, homopolymer error	Homopolymer error	No mutations within 88-96	Other error	Other error	No mutations within 1397-1406
22-0135	MTBC identified			No mutations within codons 312-316			No mutations within -4 to -20			No mutation			no mutations within 507-521	Homopolymer error	Homopolymer error	no mutation within 522-533	Homopolymer error	Homopolymer error	95 ACC			No mutations within 1397-1406
22-0136	MTBC identified			No mutations within codons 312-316	Amplification error, homopolymer error	Homopolymer error	No mutations within -4 to -20			No mutation			no mutations within 507-521	Homopolymer error	Homopolymer error	no mutation within 522-533			95 ACC	Amplification error	Amplification error	No mutations within 1397-1406
22-0137	MTBC identified	Other error	Other error	315ggt(315ACC)			No mutations within -4 to -20			No mutation			no mutations within 507-521	Homopolymer error	Homopolymer error	no mutation within 522-533	Homopolymer error	Homopolymer error	95 ACC			No mutations within 1397-1406
22-0138	MTBC identified			315ggt(315ACC)			No mutations within -4 to -20			No mutation			no mutations within 507-521	Homopolymer error	Homopolymer error	532 ttg	Homopolymer error	Homopolymer error	95 ACC			No mutations within 1397-1406
22-0139	MTBC identified			315ggt(315ACC)			No mutations within -4 to -20			No mutation			no mutations within 507-521	Amplification error, homopolymer error	Homopolymer error	I	Amplification error	Amplification error	95 ACC	Amplification error	Amplification error	No mutations within 1397-1406
22-0140	MTBC identified			No mutations within codons 312-317	Other error	Other error	No mutations within -4 to -20			No mutation			no mutations within 507-521	Amplification error	Amplification error	no mutation within 522-534	Amplification error, homopolymer error	Homopolymer error	95 ACC	Amplification error	Amplification error	No mutations within 1397-1406
22-0141	MTBC identified			315ggt(315ACC)	Other error	Other error	No mutations within -4 to -20			No mutation			no mutations within 507-521	Amplification error, homopolymer error	Homopolymer error	532 ttg			95 ACC			No mutations within 1397-1406
22-0142	MTBC identified			No mutations within codons 312-317	Homopolymer error	Homopolymer error	No mutations within -4 to -20			No mutation			no mutations within 507-521			no mutation within 522-534			95 ACC			No mutations within 1397-1406
22-0143	MTBC identified			315ggt(315ACC)	Homopolymer error	Homopolymer error	-15g/a (-15T)			No mutation			no mutations within 507-521	Amplification error, homopolymer error	Homopolymer error	I	Amplification error	Amplification error	95 ACC			No mutations within 1397-1406	Other error	Other error
22-0144	MTBC identified			315ggt(315ACC)	Other error	Other error	No mutations within -4 to -20			No mutation			no mutations within 507-521			532 ttg	Homopolymer error	Homopolymer error	95 ACC			-1401G
22-0145	MTBC identified			No mutations within codons 312-317	Homopolymer error	Homopolymer error	No mutations within -4 to -20			No mutation			no mutations within 507-521			no mutation within 522-533			No mutations within 88-95	Instrument error	Instrument error	No mutations within 1397-1406
22-0146	MTBC identified			I	Homopolymer error	Homopolymer error	No mutations within -4 to -20			No mutation			no mutations within 507-521	Homopolymer error	Homopolymer error	no mutation within 522-533	Homopolymer error	Homopolymer error	No mutations within 88-95			No mutations within 1397-1406
22-0147	MTBC identified			315ggt(315ACC)			-15g/a (-15T)			No mutation			no mutations within 507-521	Other error	Other error	532 ttg			No mutations within 88-95			No mutations within 1397-1406
22-0148	MTBC identified			No mutations within codons 312-317	Other error	Other error	No mutations within -4 to -21			No mutation			I	Amplification error, homopolymer error	Homopolymer error	no mutation within 522-534			95 ACC	Amplification error	Amplification error	No mutations within 1397-1406
22-0149	MTBC identified			315ggt(315ACC)			-15g/a (-15T)			No mutation			no mutations within 507-522			532 ttg			95 ACC	Homopolymer error	Homopolymer error	No mutations within 1397-1406
22-0150	I	Amplification error	Amplification error	I	Amplification error	Amplification error	I	Amplification error	Amplification error	I	Amplification error	Amplification error	I	Amplification error	Amplification error	I	Amplification error	Amplification error	I	Amplification error	Amplification error	I	Amplification error	Amplification error
22-0151	MTBC identified			No mutations within codons 312-316			No mutations within -4 to -20			No mutation			no mutations within 507-521	Amplification error	Amplification error	I	Amplification error	Amplification error	95 ACC			No mutations within 1397-1406
22-0152	MTBC identified			No mutations within codons 312-316	Homopolymer error	Homopolymer error	No mutations within -4 to -20			No mutation			no mutations within 507-521	Amplification error	Amplification error	no mutation within 522-533	Amplification error, homopolymer error	Homopolymer error	No mutations within 88-96			No mutations within 1397-1406
22-0153	MTBC identified			No mutations within codons 312-316			No mutations within -4 to -20			No mutation			I	Amplification error, homopolymer error	Homopolymer error	no mutation within 522-533	Amplification error	Amplification error	95 ACC	Amplification error	Amplification error	No mutations within 1397-1406
23-0035	I	Amplification error	Amplification error	I	Amplification error	Amplification error	I	Amplification error	Amplification error	I	Amplification error	Amplification error	I	Amplification error	Amplification error	I	Amplification error	Amplification error	I	Amplification error	Amplification error	I	Amplification error	Amplification error
23-0036	I	Amplification error	Amplification error	I	Amplification error	Amplification error	I	Amplification error	Amplification error	I	Amplification error	Amplification error	I	Amplification error	Amplification error	I	Amplification error	Amplification error	I	Amplification error	Amplification error	I	Amplification error	Amplification error
23-0037	MTBC identified			315ggt(315ACC)	Amplification error	Amplification error	No mutations within -4 to -21			No mutation			no mutations within 507-522	Amplification error	Amplification error	532 ttg	Amplification error	Amplification error	I	Amplification error	Amplification error	No mutations within 1397-1407
23-0038	I	Amplification error	Amplification error	I	Amplification error	Amplification error	I	Amplification error	Amplification error	I	Amplification error	Amplification error	I	Amplification error	Amplification error	I	Amplification error	Amplification error	I	Amplification error	Amplification error	I	Amplification error	Amplification error
23-0055	MTBC identified			315ggt(315ACC)			No mutations within -4 to -21			No mutation	Homopolymer error	Homopolymer error	no mutations within 507-521	Amplification error, homopolymer error	Homopolymer error	531 ttg			95 ACC	Amplification error	Amplification error	No mutations within 1397-1406
23-0068	MTBC identified			315ggt(315ACC)			-15g/a (-15T)			No mutation			no mutations within 507-521	Homopolymer error	Homopolymer error	531 ttg			95 ACC			No mutations within 1397-1406
23-0069	MTBC identified			315ggt(315ACC)			-15g/a (-15T)			No mutation			no mutations within 507-521			531 ttg	Amplification error, homopolymer error	Homopolymer error	I	Amplification error, instrument error	Instrument error	No mutations within 1397-1406
23-0070	MTBC identified			315ggt(315ACC)	Homopolymer error	Homopolymer error	-15g/a (-15T)			No mutation			no mutations within 507-521	Amplification error	Amplification error	no mutation within 522-534			No mutations within 88-96			No mutations within 1397-1406
23-0098	MTBC identified			315ggt(315ACC)			No mutations within -4 to -21			No mutation			no mutations within 507-521	Homopolymer error	Homopolymer error	532 ttg			95 ACC			No mutations within 1397-1406
23-0109	I	Amplification error	Amplification error	I			I	Amplification error	Amplification error	I	Amplification error	Amplification error	I	Amplification error	Amplification error	I	Amplification error	Amplification error	I	Amplification error	Amplification error	I	Amplification error	Amplification error
42-0025	I	Amplification error	Amplification error	I	Amplification error	Amplification error	I	Amplification error, homopolymer error	Homopolymer error	I	Amplification error	Amplification error	I	Amplification error	Amplification error	I	Amplification error	Amplification error	I	Amplification error	Amplification error	I	Amplification error	Amplification error
42-0026	MTBC identified	Amplification error	Amplification error	No mutations within codons 312-316			No mutations within -4 to -20			I	Amplification error	Amplification error	no mutations within 507-521	Amplification error	Amplification error	I	Amplification error	Amplification error	I	Amplification error	Amplification error	I	Amplification error	Amplification error
42-0027	MTBC identified			No mutations within codons 312-316	Homopolymer error	Homopolymer error	No mutations within -4 to -20			No mutation			no mutations within 507-521	Amplification error, homopolymer error	Homopolymer error	I	Amplification error	Amplification error	I	Amplification error	Amplification error	I	Amplification error	Amplification error
42-0028	MTBC identified			No mutations within codons 312-316	Other error	Other error	No mutations within -4 to -20			No mutation	Amplification error	Amplification error	I	Amplification error	Amplification error	I	Amplification error	Amplification error	I	Amplification error	Amplification error	I	Amplification error	Amplification error
42-0030	MTBC identified			No mutations within codons 312-316			No mutations within -4 to -20			No mutation	Amplification error	Amplification error	I	Amplification error	Amplification error	I	Amplification error	Amplification error	I	Amplification error	Amplification error	I	Amplification error	Amplification error
42-0033	MTBC identified	Amplification error	Amplification error	No mutations within codons 312-316	Amplification error, homopolymer error	Homopolymer error	No mutations within -4 to -20	Amplification error, homopolymer error	Homopolymer error	No mutation	Amplification error	Amplification error	I	Amplification error	Amplification error	no mutation within 522-533	Amplification error	Amplification error	95 ACC	Amplification error	Amplification error	No mutations within 1397-1406	Amplification error	Amplification error
42-0034	MTBC identified			No mutations within codons 312-316	Homopolymer error	Homopolymer error	No mutations within -4 to -20			No mutation	Amplification error	Amplification error	no mutations within 507-521	Amplification error, homopolymer error	Homopolymer error	no mutation within 522-533	Amplification error	Amplification error	95 ACC	Amplification error	Amplification error	No mutations within 1397-1406	Amplification error	Amplification error
42-0059	MTBC identified			No mutations within codons 312-316	Homopolymer error	Homopolymer error	No mutations within -4 to -20	Amplification error	Amplification error	No mutation			I	Homopolymer error	Homopolymer error	I	Amplification error	Amplification error	I	Amplification error	Amplification error	I	Amplification error	Amplification error
42-0060	MTBC identified	Homopolymer error, other error	Other error	No mutations within codons 312-316	Amplification error, homopolymer error, other error	Homopolymer error	-15g/a (-15T)	Homopolymer error, other error	Homopolymer error	No mutation	Amplification error	Amplification error	no mutations within 507-522	Amplification error, homopolymer error	Homopolymer error	no mutation within 522-533	Amplification error	Amplification error	95 ACC	Amplification error	Amplification error	No mutations within 1397-1406
42-0061	MTBC identified			I	Amplification error, homopolymer error	Homopolymer error	No mutations within -4 to -20	Amplification error	Amplification error	No mutation	Amplification error	Amplification error	I	Amplification error	Amplification error	I	Amplification error, homopolymer error	Homopolymer error	I	Amplification error	Amplification error	No mutations within 1397-1406	Amplification error	Amplification error
42-0071	MTBC identified			No mutations within codons 312-317	Homopolymer error	Homopolymer error	No mutations within -4 to -20			No mutation			I	Amplification error	Amplification error	no mutation within 522-533			95 ACC			No mutations within 1397-1406
42-0072	MTBC identified			I	Homopolymer error	Homopolymer error	No mutations within -4 to -20			No mutation			I	Amplification error	Amplification error	no mutation within 522-533			95 ACC			I	Amplification error	Amplification error
42-0073	MTBC identified			No mutations within codons 312-317			No mutations within -4 to -20			No mutation			no mutations within 507-521	Amplification error	Amplification error	no mutation within 522-533	Amplification error	Amplification error	95 ACC			No mutations within 1397-1406	Amplification error	Amplification error
42-0085	MTBC identified			I	Homopolymer error, other error	Homopolymer error	No mutations within -4 to -20			No mutation			I	Amplification error, homopolymer error, other error	Homopolymer error	no mutation within 522-533	Homopolymer error	Homopolymer error	95 ACC			No mutations within 1397-1406
42-0092	MTBC identified			No mutations within codons 312-316			No mutations within -4 to -20			-10A			no mutations within 507-521			533ccg			95 ACC			No mutations within 1397-1406
42-0093	MTBC identified			No mutations within codons 312-316			No mutations within -4 to -20			No mutation			no mutations within 507-521			no mutation within 522-533			95 ACC			No mutations within 1397-1406
42-0096	MTBC identified			I	Amplification error, homopolymer error	Homopolymer error	No mutations within -4 to -20	Other error	Other error	No mutation	Amplification error, other error	Other error	no mutations within 507-521	Amplification error, other error	Other error	no mutation within 522-533	Amplification error, other error	Other error	95 ACC	Amplification error, other error	Other error	No mutations within 1397-1406	Amplification error, other error	Other error
42-0097	MTBC identified	Amplification error, homopolymer error	Homopolymer error	I	Homopolymer error, other error	Homopolymer error	No mutations within -4 to -20	Other error	Other error	No mutation			I	Amplification error, homopolymer error, other error	Homopolymer error	I	Amplification error, other error	Other error	I	Amplification error, other error	Other error	No mutations within 1397-1406	Other error	Other error
42-0108	MTBC identified			No mutations within codons 312-316			No mutations within -4 to -20			No mutation			I	Amplification error	Amplification error	no mutation within 522-533	Amplification error	Amplification error	95 ACC	Amplification error	Amplification error	No mutations within 1397-1406	Amplification error	Amplification error
42-0117	MTBC identified			No mutations within codons 312-316			No mutations within -4 to -20			No mutation			no mutations within 507-522			no mutation within 522-533	Amplification error	Amplification error	95 ACC	Amplification error	Amplification error	No mutations within 1397-1406	Amplification error	Amplification error
42-0121	MTBC identified			I	Homopolymer error, other error	Homopolymer error	No mutations within -4 to -20			No mutation			I	Homopolymer error, other error	Homopolymer error	no mutation within 522-533	Amplification error	Amplification error	95 ACC			No mutations within 1397-1406
42-0122	MTBC identified	Homopolymer error	Homopolymer error	I	Homopolymer error, other error	Homopolymer error	No mutations within -4 to -20			No mutation			no mutations within 507-521			no mutation within 522-533			95 ACC			No mutations within 1397-1406
42-0129	MTBC identified	Amplification error	Amplification error	No mutations within codons 312-317	Homopolymer error, other error	Homopolymer error	No mutations within -4 to -20			No mutation			no mutations within 507-521			no mutation within 522-533			95 ACC			No mutations within 1397-1406
42-0130	MTBC identified	Homopolymer error	Homopolymer error	I	Homopolymer error, other error	Homopolymer error	No mutations within -4 to -20			No mutation			no mutations within 507-521			527 aac	Other error	Other error	95 ACC			No mutations within 1397-1406
42-0131	MTBC identified			I	Homopolymer error, other error	Homopolymer error	No mutations within -4 to -20	Homopolymer error, other error	Homopolymer error	No mutation			no mutations within 507-521	Homopolymer error	Homopolymer error	no mutation within 522-533			95 ACC			No mutations within 1397-1406
42-0132	MTBC identified	Homopolymer error	Homopolymer error	I	Homopolymer error, other error	Homopolymer error	No mutations within -4 to -20			No mutation			no mutations within 507-521			no mutation within 522-533			95 ACC			No mutations within 1397-1406
42-0139	MTBC identified	Homopolymer error	Homopolymer error	No mutations within codons 312-316	Homopolymer error, other error	Homopolymer error	No mutations within -4 to -20			No mutation			no mutations within 507-521	Homopolymer error, other error	Homopolymer error	no mutation within 522-533			95 ACC			No mutations within 1397-1406
42-0140	MTBC identified			No mutations within codons 312-316	Homopolymer error	Homopolymer error	No mutations within -4 to -20			No mutation			no mutations within 507-521			I	Amplification error, instrument error, other error	Other error	No mutations within 88-96			-1401G
42-0144	MTBC identified			No mutations within codons 312-316			No mutations within -4 to -20			No mutation	Amplification error	Amplification error	I	Amplification error	Amplification error	no mutation within 522-534	Amplification error, homopolymer error	Homopolymer error	I	Amplification error	Amplification error	I	Amplification error, mutation not in library	Other error
42-0145	MTBC identified			I	Homopolymer error, other error	Homopolymer error	No mutations within -4 to -20			-10A			no mutations within 507-521			533ccg			95 ACC			No mutations within 1397-1406
42-0146	MTBC identified			I	Homopolymer error, other error	Homopolymer error	No mutations within -4 to -20			No mutation			no mutations within 507-521			no mutation within 522-534			95 ACC			No mutations within 1397-1406
42-0147	MTBC identified	Homopolymer error, other error	Homopolymer error	I	Homopolymer error, other error	Homopolymer error	No mutations within -4 to -20	Amplification error, homopolymer error	Homopolymer error	No mutation	Amplification error	Amplification error	521 CTG/TTG	Amplification error, homopolymer error	Homopolymer error	I	Amplification error	Amplification error	95 ACC	Amplification error	Amplification error	I	Amplification error	Amplification error
42-0148	MTBC identified	Amplification error, homopolymer error	Homopolymer error	I	Homopolymer error, other error	Homopolymer error	I	Amplification error, other error	Other error	No mutation	Amplification error	Amplification error	I	Amplification error, homopolymer error	Homopolymer error	no mutation within 522-533	Amplification error, homopolymer error	Homopolymer error	95 ACC	Amplification error	Amplification error	No mutations within 1397-1407
42-0154	MTBC identified			I	Homopolymer error, other error	Homopolymer error	No mutations within -4 to -21	Amplification error	Amplification error	I	Amplification error, instrument error	Instrument error	I	Amplification error	Amplification error	I	Amplification error	Amplification error	I	Amplification error	Amplification error	I	Amplification error	Amplification error
42-0155	MTBC identified			No mutations within codons 312-317			I	Homopolymer error	Homopolymer error	No mutation			no mutations within 507-522	Other error	Other error	no mutation within 522-533	Amplification error	Amplification error	96 ACC			No mutations within 1397-1407
42-0156	MTBC identified			I	Other error, mutation not in library	Other error	I	Other error	Other error	No mutation			517 GTC	Amplification error	Amplification error	no mutation within 522-533	Amplification error	Amplification error	mutations 94GGC & 95ACC			-1401G
42-0158	MTBC identified			No mutations within codons 312-317	Homopolymer error	Homopolymer error	No mutations within -4 to -20			I	Amplification error, other error	Other error	I	Amplification error	Amplification error	I	Amplification error	Amplification error	I	Amplification error, homopolymer error	Homopolymer error	No mutations within 1397-1406	Amplification error	Amplification error
42-0159	MTBC identified	Homopolymer error	Homopolymer error	I	Homopolymer error, other error	Homopolymer error	No mutations within -4 to -20	Other error	Other error	No mutation			no mutations within 507-521	Amplification error	Amplification error	no mutation within 522-534	Other error	Other error	95 ACC			No mutations within 1397-1406
42-0160	MTBC identified			I	Homopolymer error, other error	Homopolymer error	No mutations within -4 to -20	Amplification error	Amplification error	-10A			no mutations within 507-521	Mixed population	Other error	I	Amplification error, other error	Other error	95 ACC			No mutations within 1397-1406
42-0167	MTBC identified			No mutations within codons 312-316			No mutations within -4 to -20			-10A	Amplification error	Amplification error	no mutations within 507-521			533ccg	Amplification error	Amplification error	95 ACC			No mutations within 1397-1406
42-0168	MTBC identified			No mutations within codons 312-316			No mutations within -4 to -20			No mutation	Instrument error	Instrument error	no mutations within 507-521			no mutation within 522-533	Amplification error	Amplification error	95 ACC			No mutations within 1397-1406
42-0169	MTBC identified	Homopolymer error	Homopolymer error	No mutations within codons 312-316			No mutations within -4 to -20			No mutation			no mutations within 507-521			I	Amplification error, homopolymer error, other error	Homopolymer error	95 ACC			No mutations within 1397-1406
42-0170	MTBC identified			No mutations within codons 312-316			No mutations within -4 to -20			No mutation			I	Amplification error, instrument error	Instrument error	no mutation within 522-533	Amplification error	Amplification error	I	Amplification error	Amplification error	No mutations within 1397-1406
42-0180	MTBC identified	Amplification error, homopolymer error	Homopolymer error	I	Amplification error, other error	Other error	I	Amplification error, other error	Other error	No mutation			no mutations within 507-521	Amplification error, homopolymer error	Homopolymer error	I	Amplification error, homopolymer error	Homopolymer error	96 ACC			No mutations within 1397-1406
42-0181	MTBC identified	Amplification error, homopolymer error	Homopolymer error	I	Amplification error, homopolymer error	Homopolymer error	I	Amplification error, other error	Other error	No mutation			no mutations within 507-521	Amplification error	Amplification error	I	Amplification error	Amplification error	No mutations within 88-96			No mutations within 1397-1406
42-0187	MTBC identified	Amplification error	Amplification error	I	Amplification error, homopolymer error, mixed population	Homopolymer error	I	Amplification error	Amplification error	No mutation	Amplification error	Amplification error	I	Amplification error	Amplification error	I	Amplification error, homopolymer error	Homopolymer error	I	Amplification error	Amplification error	I	Amplification error, homopolymer error	Homopolymer error
42-0188	MTBC identified	Homopolymer error	Homopolymer error	I	Homopolymer error, other error	Homopolymer error	I	Amplification error, other error	Other error	No mutation	Homopolymer error	Homopolymer error	no mutations within 507-522	Amplification error	Amplification error	no mutation within 522-534	Amplification error, homopolymer error	Homopolymer error	96 ACC			No mutations within 1397-1406
42-0189	MTBC identified	Amplification error	Amplification error	I	Amplification error, other error	Other error	No mutations within -4 to -20	Amplification error	Amplification error	I	Amplification error	Amplification error	I	Amplification error	Amplification error	I	Amplification error	Amplification error	I	Amplification error	Amplification error	No mutations within 1397-1406	Amplification error, other error	Other error
42-0190	MTBC identified	Amplification error	Amplification error	No mutations within codons 312-317	Amplification error	Amplification error	No mutations within -4 to -21	Amplification error	Amplification error	No mutation	Amplification error	Amplification error	I	Amplification error	Amplification error	I	Amplification error	Amplification error	No mutations within 88-96	Amplification error	Amplification error	No mutations within 1397-1406	Amplification error, other error	Other error
42-0191	MTBC identified	Amplification error	Amplification error	I	Amplification error	Amplification error	No mutations within -4 to -20	Amplification error	Amplification error	I	Amplification error	Amplification error	I	Amplification error	Amplification error	I	Amplification error	Amplification error	I	Amplification error	Amplification error	No mutations within 1397-1406	Amplification error, other error	Other error
42-0192	MTBC identified			I	Homopolymer error	Homopolymer error	No mutations within -4 to -20	Amplification error, homopolymer error	Homopolymer error	No mutation			no mutations within 507-521	Homopolymer error	Homopolymer error	no mutation within 522-533	Amplification error, homopolymer error	Homopolymer error	95 ACC			No mutations within 1397-1406
42-0193	MTBC identified	Homopolymer error	Homopolymer error	No mutations within codons 312-316	Homopolymer error, other error	Homopolymer error	No mutations within -4 to -20	Amplification error, homopolymer error	Homopolymer error	No mutation			no mutations within 507-521	Amplification error, homopolymer error	Homopolymer error	no mutation within 522-533	Other error	Other error	95 ACC			No mutations within 1397-1406
42-0196	MTBC identified	Amplification error	Amplification error	No mutations within codons 312-316	Amplification error, other error	Other error	No mutations within -4 to -20	Amplification error	Amplification error	No mutation			no mutations within 507-521	Amplification error	Amplification error	no mutation within 522-533	Amplification error	Amplification error	95 ACC	Amplification error	Amplification error	No mutations within 1397-1406
42-0197	MTBC identified			No mutations within codons 312-316	Homopolymer error	Homopolymer error	No mutations within -4 to -20	Amplification error	Amplification error	No mutation	Amplification error	Amplification error	no mutations within 507-521	Amplification error	Amplification error	no mutation within 522-533	Amplification error	Amplification error	95 ACC	Amplification error	Amplification error	No mutations within 1397-1406
42-0198	MTBC identified			No mutations within codons 312-316	Amplification error, homopolymer error	Homopolymer error	No mutations within -4 to -20	Amplification error, other error	Other error	No mutation			no mutations within 507-521	Amplification error	Amplification error	no mutation within 522-533	Amplification error	Amplification error	95 ACC	Amplification error	Amplification error	No mutations within 1397-1406
42-0199	MTBC identified			315ggt(315ACC)	Mixed population	Other error	No mutations within -4 to -20	Homopolymer error	Homopolymer error	-6T	Homopolymer error	Homopolymer error	no mutations within 507-521			no mutation within 522-533			95 ACC			No mutations within 1397-1406
42-0204	MTBC identified			315ggt(315ACC)	Other error	Other error	Two conflicting hits	Other error	Other error	No mutation			I	Homopolymer error	Homopolymer error	no mutation within 522-533			95 ACC	Amplification error	Amplification error	No mutations within 1397-1406
42-0213	MTBC identified			No mutations within codons 312-316	Amplification error, homopolymer error	Homopolymer error	No mutations within -4 to -20			No mutation			no mutations within 507-521			I	Amplification error	Amplification error	I	Amplification error	Amplification error	No mutations within 1397-1406	Amplification error	Amplification error
42-0217	MTBC identified			No mutations within codons 312-316	Amplification error, homopolymer error	Homopolymer error	No mutations within -4 to -20			No mutation			no mutations within 507-521			no mutation within 522-533	Amplification error	Amplification error	95 ACC	Amplification error	Amplification error	No mutations within 1397-1406	Amplification error	Amplification error
42-0227	MTBC identified			No mutations within codons 312-316	Homopolymer error	Homopolymer error	No mutations within -4 to -20			No mutation			no mutations within 507-521			no mutation within 522-533			95 ACC	Amplification error	Amplification error	No mutations within 1397-1406
42-0231	MTBC identified			No mutations within codons 312-316	Homopolymer error	Homopolymer error	No mutations within -4 to -20			No mutation			I	Other error	Other error	no mutation within 522-533			95 ACC	Amplification error	Amplification error	I	Mixed population	Other error
42-0232	NULL			NULL			NULL			NULL			NULL			NULL			NULL			NULL
42-0233	MTBC identified			I	Homopolymer error	Homopolymer error	No mutations within -4 to -20			No mutation			no mutations within 507-522	Amplification error	Amplification error	I	Amplification error, other error	Other error	95 ACC	Amplification error	Amplification error	No mutations within 1397-1406
42-0234	MTBC identified			I	Homopolymer error	Homopolymer error	No mutations within -4 to -20			No mutation			I	Amplification error	Amplification error	I	Mutation not in library	Other error	95 ACC	Amplification error	Amplification error	I	Homopolymer error	Homopolymer error
42-0235	MTBC identified	Homopolymer error	Homopolymer error	No mutations within codons 312-316	Other error	Other error	No mutations within -4 to -20			No mutation			no mutations within 507-521	Amplification error, homopolymer error	Homopolymer error	no mutation within 522-533	Other error	Other error	95 ACC	Amplification error	Amplification error	No mutations within 1397-1406
42-0237	MTBC identified			No mutations within codons 312-316	Homopolymer error	Homopolymer error	No mutations within -4 to -20			No mutation			no mutations within 507-521			no mutation within 522-533			95 ACC			No mutations within 1397-1406	Amplification error	Amplification error
42-0250	MTBC identified			No mutations within codons 312-316			No mutations within -4 to -20			No mutation			no mutations within 507-521	Amplification error	Amplification error	no mutation within 522-534	Amplification error	Amplification error	95 ACC	Amplification error	Amplification error	No mutations within 1397-1406
42-0256	MTBC identified			No mutations within codons 312-316			No mutations within -4 to -20			I	Amplification error, instrument error	Instrument error	I	Amplification error, other error	Other error	I	Amplification error	Amplification error	I	Amplification error	Amplification error	I	Amplification error	Amplification error
42-0258	MTBC identified			No mutations within codons 312-316			No mutations within -4 to -20			I	Amplification error, instrument error	Instrument error	I	Amplification error	Amplification error	no mutation within 522-534	Amplification error	Amplification error	96 ACC	Amplification error	Amplification error	No mutations within 1397-1406
42-0259	MTBC identified			No mutations within codons 312-316			I	Amplification error	Amplification error	I	Amplification error	Amplification error	I	Amplification error	Amplification error	I	Amplification error	Amplification error	I	Amplification error	Amplification error	No mutations within 1397-1406
42-0260	MTBC identified			No mutations within codons 312-316			No mutations within -4 to -20			No mutation			no mutations within 507-521	Amplification error, homopolymer error	Homopolymer error	no mutation within 522-533			95 ACC			No mutations within 1397-1406
42-0261	MTBC identified			No mutations within codons 312-316			No mutations within -4 to -20			No mutation			no mutations within 507-521			no mutation within 522-533	Amplification error	Amplification error	95 ACC			No mutations within 1397-1406
42-0263	MTBC identified	Homopolymer error	Homopolymer error	No mutations within codons 312-316	Homopolymer error, other error	Homopolymer error	No mutations within -4 to -20	Amplification error, other error	Other error	No mutation			no mutations within 507-521			I	Amplification error, mutation not in library	Other error	95 ACC			No mutations within 1397-1406
42-0272	MTBC identified			No mutations within codons 312-316	Homopolymer error	Homopolymer error	I	Homopolymer error	Homopolymer error	No mutation			I	Homopolymer error, other error	Homopolymer error	I	Amplification error	Amplification error	95 ACC			No mutations within 1397-1406
42-0273	MTBC identified			I	Other error	Other error	No mutations within -4 to -20			No mutation			no mutations within 507-521			no mutation within 522-533			95 ACC			No mutations within 1397-1406
42-0279	MTBC identified			No mutations within codons 312-316	Amplification error, homopolymer error	Homopolymer error	No mutations within -4 to -20	Other error	Other error	No mutation			no mutations within 507-521	Homopolymer error	Homopolymer error	no mutation within 522-533			95 ACC			No mutations within 1397-1406
42-0280	MTBC identified			No mutations within codons 312-316			No mutations within -4 to -20			No mutation			no mutations within 507-521			no mutation within 522-533			95 ACC			No mutations within 1397-1406
42-0285	MTBC identified			No mutations within codons 312-316			No mutations within -4 to -20			No mutation			no mutations within 507-521			no mutation within 522-533			95 ACC			No mutations within 1397-1406
42-0286	MTBC identified			No mutations within codons 312-316			No mutations within -4 to -20			No mutation			no mutations within 507-521	Mixed population	Other error	no mutation within 522-533	Amplification error	Amplification error	95 ACC			No mutations within 1397-1406
42-0287	MTBC identified			No mutations within codons 312-316			No mutations within -4 to -20			No mutation			no mutations within 507-521			no mutation within 522-533			95 ACC			No mutations within 1397-1406
42-0288	MTBC identified			No mutations within codons 312-316			No mutations within -4 to -20			No mutation			no mutations within 507-521			I	Amplification error	Amplification error	95 ACC			No mutations within 1397-1406
42-0289	MTBC identified			No mutations within codons 312-316			No mutations within -4 to -20			No mutation			no mutations within 507-521			no mutation within 522-534			95 ACC			No mutations within 1397-1406
42-0290	MTBC identified			315ggt(315ACC)			-15g/a (-15T)			No mutation			no mutations within 507-521	Amplification error	Amplification error	532 ttg			95 ACC			No mutations within 1397-1406
42-0291	MTBC identified			No mutations within codons 312-316			No mutations within -4 to -20			No mutation			no mutations within 507-521			no mutation within 522-534			95 ACC			No mutations within 1397-1406
42-0294	MTBC identified			No mutations within codons 312-316			No mutations within -4 to -20	Amplification error	Amplification error	No mutation			I	Amplification error, homopolymer error	Homopolymer error	I	Amplification error	Amplification error	I	Amplification error	Amplification error	I	Amplification error	Amplification error
42-0295	MTBC identified			No mutations within codons 312-316			No mutations within -4 to -20			No mutation			no mutations within 507-522			no mutation within 522-533			95 ACC			No mutations within 1397-1406
42-0297	MTBC identified			315ggt(315ACC)			No mutations within -4 to -20			No mutation			I	Other error	Other error	no mutation within 522-533			95 ACC			No mutations within 1397-1406
43-0043	MTBC identified			No mutations within codons 312-316			No mutations within -4 to -20			No mutation			no mutations within 507-521			no mutation within 522-533			95 ACC			No mutations within 1397-1406
43-0044	MTBC identified			No mutations within codons 312-316			No mutations within -4 to -20			No mutation			no mutations within 507-521			no mutation within 522-533			95 ACC			No mutations within 1397-1406
43-0063	I	Amplification error	Amplification error	I	Amplification error	Amplification error	I	Amplification error	Amplification error	I	Amplification error	Amplification error	I	Amplification error	Amplification error	I	Amplification error	Amplification error	I	Amplification error	Amplification error	I	Amplification error	Amplification error
43-0064	MTBC identified	Homopolymer error	Homopolymer error	I	Other error	Other error	I	Homopolymer error, other error	Homopolymer error	No mutation	Amplification error	Amplification error	no mutations within 507-521	Amplification error, instrument error	Instrument error	no mutation within 522-533	Amplification error	Amplification error	96 ACC	Amplification error	Amplification error	No mutations within 1397-1406	Amplification error	Amplification error
43-0173	MTBC identified			No mutations within codons 312-317			No mutations within -4 to -20			No mutation			no mutations within 507-521	Homopolymer error	Homopolymer error	no mutation within 522-533			No mutations within 88-96			No mutations within 1397-1406
43-0175	MTBC identified			I	Homopolymer error	Homopolymer error	No mutations within -4 to -20	Amplification error	Amplification error	No mutation	Amplification error	Amplification error	no mutations within 507-521	Amplification error	Amplification error	no mutation within 522-533	Amplification error	Amplification error	96 ACC	Amplification error	Amplification error	No mutations within 1397-1406	Amplification error	Amplification error
43-0176	MTBC identified			315ggt(315ACC)			I	Amplification error, instrument error	Instrument error	I	Amplification error	Amplification error	I	Amplification error	Amplification error	I	Amplification error	Amplification error	I	Amplification error	Amplification error	I	Amplification error	Amplification error
43-0177	MTBC identified			315ggt(315ACC)			-17c/a (-17T)			No mutation	Instrument error	Instrument error	517 GTC			no mutation within 522-534			96 ACC			-1401G
43-0183	MTBC identified	Amplification error, homopolymer error	Homopolymer error	I	Amplification error, homopolymer error	Homopolymer error	I	Amplification error	Amplification error	I	Amplification error	Amplification error	I	Amplification error	Amplification error	I	Amplification error	Amplification error	I	Amplification error	Amplification error	I	Amplification error	Amplification error
43-0184	I	Amplification error, homopolymer error	Homopolymer error	I	Amplification error, homopolymer error, other error	Homopolymer error	-17c/a (-17T)	Amplification error	Amplification error	No mutation			I	Amplification error, homopolymer error	Homopolymer error	no mutation within 522-534	Amplification error	Amplification error	96 ACC			No mutations within 1397-1407
43-0185	I	Amplification error	Amplification error	I	Amplification error	Amplification error	I	Amplification error	Amplification error	I	Amplification error	Amplification error	I	Amplification error	Amplification error	I	Amplification error	Amplification error	I	Amplification error	Amplification error	I	Amplification error, other error	Other error
43-0186	I	Amplification error, homopolymer error	Homopolymer error	I	Amplification error, other error	Other error	No mutations within -4 to -21	Amplification error, other error	Other error	No mutation			no mutations within 507-522	Amplification error, homopolymer error	Homopolymer error	no mutation within 522-533	Amplification error, other error	Other error	95 ACC			No mutations within 1397-1406
43-0194	MTBC identified	Homopolymer error	Homopolymer error	No mutations within codons 312-316			I	Amplification error, other error	Other error	No mutation			517 GTC	Amplification error, homopolymer error	Homopolymer error	no mutation within 522-533	Amplification error	Amplification error	95 ACC			No mutations within 1397-1406
43-0195	MTBC identified	Homopolymer error	Homopolymer error	No mutations within codons 312-316	Homopolymer error	Homopolymer error	No mutations within -4 to -20	Amplification error, other error	Other error	No mutation	Amplification error	Amplification error	no mutations within 507-522	Homopolymer error	Homopolymer error	no mutation within 522-533	Amplification error	Amplification error	95 ACC	Amplification error	Amplification error	No mutations within 1397-1406
43-0203	MTBC identified			No mutations within codons 312-316	Homopolymer error, other error	Homopolymer error	No mutations within -4 to -20	Homopolymer error, other error	Homopolymer error	No mutation			511 ccg	Homopolymer error	Homopolymer error	no mutation within 522-533			95 ACC			No mutations within 1397-1406
43-0208	MTBC identified			I	Amplification error, homopolymer error	Homopolymer error	No mutations within -4 to -20			No mutation			511 ccg			no mutation within 522-533			95 ACC	Amplification error	Amplification error	No mutations within 1397-1406	Amplification error	Amplification error
43-0209	MTBC identified			315ggt(315ACC)			No mutations within -4 to -20			No mutation	Amplification error	Amplification error	no mutations within 507-522	Amplification error	Amplification error	no mutation within 522-533	Amplification error	Amplification error	95 ACC	Amplification error	Amplification error	-1401G	Amplification error, homopolymer error	Homopolymer error
43-0210	MTBC identified			No mutations within codons 312-316			No mutations within -4 to -20			No mutation			I	Amplification error	Amplification error	I	Amplification error	Amplification error	I	Amplification error	Amplification error	No mutations within 1397-1406
43-0224	I	Homopolymer error	Homopolymer error	I	Homopolymer error	Homopolymer error	No mutations within -4 to -20			No mutation	Amplification error	Amplification error	no mutations within 507-522	Amplification error	Amplification error	I	Amplification error	Amplification error	I	Amplification error	Amplification error	I	Amplification error	Amplification error
43-0229	MTBC identified			No mutations within codons 312-316	Homopolymer error	Homopolymer error	I	Amplification error	Amplification error	No mutation			no mutations within 507-521	Amplification error, homopolymer error	Homopolymer error	no mutation within 522-534	Amplification error	Amplification error	No mutations within 88-96	Amplification error	Amplification error	I	Homopolymer error	Homopolymer error
43-0238	MTBC identified			No mutations within codons 312-316			No mutations within -4 to -20			No mutation			I	Amplification error	Amplification error	I	Amplification error	Amplification error	I	Amplification error	Amplification error	No mutations within 1397-1406	Amplification error	Amplification error
43-0239	MTBC identified			315ggt(315ACC)			No mutations within -4 to -20			I	Amplification error	Amplification error	I	Amplification error	Amplification error	no mutation within 522-534			I	Amplification error	Amplification error	I	Amplification error	Amplification error
43-0240	MTBC identified			No mutations within codons 312-316			I	Amplification error	Amplification error	I	Amplification error	Amplification error	I	Amplification error, other error	Other error	I	Amplification error	Amplification error	I	Amplification error	Amplification error	No mutations within 1397-1406	Amplification error	Amplification error
43-0241	MTBC identified			No mutations within codons 312-316			No mutations within -4 to -20			No mutation			I	Amplification error, other error	Other error	I	Amplification error, other error	Other error	No mutations within 88-96	Amplification error	Amplification error	No mutations within 1397-1406	Amplification error	Amplification error
43-0242	MTBC identified			No mutations within codons 312-316	Amplification error, homopolymer error	Homopolymer error	No mutations within -4 to -20			No mutation			I	Amplification error	Amplification error	no mutation within 522-533	Amplification error	Amplification error	95 ACC	Amplification error	Amplification error	No mutations within 1397-1406	Amplification error	Amplification error
43-0243	MTBC identified			I	Homopolymer error	Homopolymer error	-15g/a (-15T)			No mutation			no mutations within 507-521	Amplification error	Amplification error	I	Amplification error	Amplification error	95 ACC	Amplification error	Amplification error	No mutations within 1397-1406	Amplification error	Amplification error
43-0251	MTBC identified			No mutations within codons 312-316	Homopolymer error	Homopolymer error	No mutations within -4 to -20			No mutation			no mutations within 507-521	Homopolymer error	Homopolymer error	no mutation within 522-533	Amplification error	Amplification error	95 ACC			No mutations within 1397-1406
43-0262	MTBC identified			I	Other error	Other error	No mutations within -4 to -20	Amplification error, other error	Other error	No mutation			I	Homopolymer error, other error	Homopolymer error	no mutation within 522-533	Amplification error, mutation not in library	Other error	95 ACC			No mutations within 1397-1406
43-0269	MTBC identified	Amplification error	Amplification error	No mutations within codons 312-316	Amplification error, other error	Other error	I	Amplification error	Amplification error	I	Amplification error	Amplification error	I	Amplification error, other error	Other error	I	Amplification error	Amplification error	I	Amplification error	Amplification error	No mutations within 1397-1406	Amplification error	Amplification error
43-0270	MTBC identified			No mutations within codons 312-316	Homopolymer error	Homopolymer error	No mutations within -4 to -20	Other error	Other error	No mutation			no mutations within 507-521			no mutation within 522-534			95 ACC			No mutations within 1397-1406
43-0271	MTBC identified			I	Homopolymer error, other error	Homopolymer error	No mutations within -4 to -20	Other error	Other error	No mutation			I	Other error	Other error	I	Amplification error	Amplification error	95 ACC			No mutations within 1397-1406
43-0274	MTBC identified			No mutations within codons 312-316	Amplification error, homopolymer error	Homopolymer error	I	Amplification error, other error	Other error	I	Amplification error, mutation not in library	Other error	I	Amplification error, homopolymer error	Homopolymer error	I	Amplification error	Amplification error	I	Amplification error	Amplification error	I	Amplification error	Amplification error
43-0275	MTBC identified			315ggt(315ACC)	Homopolymer error, other error	Homopolymer error	-17c/a (-17T)			No mutation			517 GTC			I	Amplification error	Amplification error	95 ACC			I	Amplification error, mixed population	Other error
43-0276	MTBC identified			No mutations within codons 312-316	Homopolymer error	Homopolymer error	No mutations within -4 to -20			No mutation			no mutations within 507-521	Homopolymer error	Homopolymer error	no mutation within 522-533	Amplification error	Amplification error	95 ACC			No mutations within 1397-1406	Amplification error	Amplification error
43-0277	MTBC identified			No mutations within codons 312-316	Homopolymer error	Homopolymer error	No mutations within -4 to -20			No mutation			no mutations within 507-521	Homopolymer error	Homopolymer error	no mutation within 522-533	Amplification error	Amplification error	95 ACC			No mutations within 1397-1406
43-0278	MTBC identified			No mutations within codons 312-316			No mutations within -4 to -20			No mutation			no mutations within 507-521			no mutation within 522-533	Amplification error	Amplification error	95 ACC			No mutations within 1397-1406
43-0281	MTBC identified			No mutations within codons 312-316			-17c/a (-17T)			No mutation			517 GTC	Homopolymer error	Homopolymer error	no mutation within 522-533	Amplification error	Amplification error	mutations 94GGC & 95ACC	Amplification error	Amplification error	-1401G	Amplification error	Amplification error
43-0282	MTBC identified			No mutations within codons 312-316			No mutations within -4 to -21			No mutation			no mutations within 507-522	Amplification error, instrument error	Instrument error	I	Amplification error	Amplification error	I	Amplification error	Amplification error	No mutations within 1397-1407	Amplification error	Amplification error
43-0283	MTBC identified			315ggt(315ACC)			-17c/a (-17T)			No mutation			517 GTC	Homopolymer error	Homopolymer error	no mutation within 522-533	Amplification error	Amplification error	95 ACC			-1401G
43-0284	MTBC identified			No mutations within codons 312-317			No mutations within -4 to -21	Amplification error	Amplification error	No mutation	Amplification error	Amplification error	I	Amplification error, other error	Other error	I	Amplification error, homopolymer error	Homopolymer error	I	Amplification error	Amplification error	No mutations within 1397-1407	Amplification error	Amplification error
43-0292	MTBC identified			315ggt(315ACC)			-17c/a (-17T)			No mutation			517 GTC			no mutation within 522-533			mutations 91CCG & 95ACC			-1401G
43-0293	MTBC identified			No mutations within codons 312-316			I	Amplification error	Amplification error	No mutation	Amplification error	Amplification error	I	Amplification error	Amplification error	no mutation within 522-533			I	Amplification error	Amplification error	I	Amplification error	Amplification error
43-0300	MTBC identified			No mutations within codons 312-316			No mutations within -4 to -20			No mutation			no mutations within 507-522			no mutation within 522-533			95 ACC			No mutations within 1397-1406
44-0004	MTBC identified			No mutations within codons 312-316			No mutations within -4 to -20			No mutation	Amplification error	Amplification error	I	Amplification error, mixed population	Other error	no mutation within 522-533	Amplification error	Amplification error	95 ACC	Amplification error	Amplification error	No mutations within 1397-1406	Amplification error	Amplification error
44-0005	MTBC identified			No mutations within codons 312-316			-17c/a (-17T)			No mutation			517 GTC			I	Amplification error	Amplification error	I	Amplification error	Amplification error	I	Amplification error	Amplification error
44-0006	MTBC identified			No mutations within codons 312-316			No mutations within -4 to -21			No mutation			no mutations within 507-522			no mutation within 522-534			95 ACC			No mutations within 1397-1406
44-0007	MTBC identified			No mutations within codons 312-316			I	Amplification error, other error	Other error	No mutation	Amplification error	Amplification error	I	Amplification error	Amplification error	I	Amplification error	Amplification error	I	Amplification error	Amplification error	No mutations within 1397-1406
44-0015	MTBC identified	Amplification error, homopolymer error	Homopolymer error	No mutations within codons 312-316	Amplification error, homopolymer error	Homopolymer error	I	Amplification error	Amplification error	I	Amplification error	Amplification error	I	Amplification error	Amplification error	I	Amplification error	Amplification error	I	Amplification error	Amplification error	I	Amplification error	Amplification error
44-0017	MTBC identified	Amplification error, homopolymer error, other error	Homopolymer error	No mutations within codons 312-316	Amplification error, homopolymer error	Homopolymer error	I	Amplification error, other error	Other error	I	Amplification error	Amplification error	I	Amplification error	Amplification error	I	Amplification error	Amplification error	I	Amplification error	Amplification error	I	Amplification error	Amplification error
44-0018	MTBC identified	Amplification error	Amplification error	315ggt(315ACC)	Amplification error, homopolymer error	Homopolymer error	I	Amplification error	Amplification error	I	Amplification error	Amplification error	I	Amplification error	Amplification error	I	Amplification error	Amplification error	I	Amplification error	Amplification error	I	Amplification error	Amplification error
44-0032	MTBC identified			No mutations within codons 312-316	Homopolymer error	Homopolymer error	No mutations within -4 to -20	Homopolymer error	Homopolymer error	No mutation			I	Amplification error	Amplification error	no mutation within 522-533			95 ACC			No mutations within 1397-1406
44-0035	MTBC identified	Amplification error	Amplification error	No mutations within codons 312-316			No mutations within -4 to -20	Amplification error	Amplification error	No mutation	Amplification error	Amplification error	no mutations within 507-522	Amplification error	Amplification error	no mutation within 522-533	Amplification error	Amplification error	95 ACC	Amplification error	Amplification error	No mutations within 1397-1406	Amplification error, homopolymer error	Homopolymer error
44-0036	MTBC identified	Amplification error	Amplification error	No mutations within codons 312-316	Amplification error	Amplification error	No mutations within -4 to -20	Amplification error	Amplification error	No mutation	Amplification error	Amplification error	I	Amplification error, mixed population, other error	Other error	no mutation within 522-533	Amplification error	Amplification error	95 ACC	Amplification error	Amplification error	No mutations within 1397-1406	Amplification error	Amplification error
44-0037	MTBC identified			No mutations within codons 312-316			No mutations within -4 to -20			No mutation	Amplification error	Amplification error	I	Amplification error	Amplification error	I	Amplification error, instrument error	Instrument error	I	Amplification error, instrument error	Instrument error	I	Amplification error	Amplification error
44-0038	MTBC identified	Other error	Other error	No mutations within codons 312-316	Homopolymer error	Homopolymer error	No mutations within -4 to -20	Homopolymer error, instrument error	Homopolymer error	Two conflicting hits	Amplification error, instrument error	Instrument error	I	Amplification error	Amplification error	I	Amplification error, instrument error	Instrument error	I	Amplification error, instrument error	Instrument error	I	Amplification error	Amplification error
44-0039	I	Amplification error, other error	Other error	No mutations within codons 312-316	Amplification error	Amplification error	I	Amplification error	Amplification error	I	Amplification error	Amplification error	I	Amplification error	Amplification error	I	Amplification error	Amplification error	I	Amplification error	Amplification error	I	Amplification error	Amplification error
44-0040	I	Amplification error	Amplification error	I	Amplification error	Amplification error	I	Amplification error	Amplification error	I	Amplification error	Amplification error	I	Amplification error	Amplification error	I	Amplification error	Amplification error	I	Amplification error	Amplification error	I	Amplification error	Amplification error
44-0041	I	Amplification error	Amplification error	Two conflicting hits	Amplification error, homopolymer error	Homopolymer error	No mutations within -4 to -20	Amplification error	Amplification error	I	Amplification error	Amplification error	I	Amplification error	Amplification error	I	Amplification error	Amplification error	I	Amplification error	Amplification error	I	Amplification error	Amplification error
44-0042	MTBC identified			No mutations within codons 312-316	Homopolymer error	Homopolymer error	No mutations within -4 to -20	Amplification error	Amplification error	I	Amplification error	Amplification error	I	Amplification error	Amplification error	I	Amplification error	Amplification error	I	Amplification error, instrument error	Instrument error	I	Amplification error	Amplification error
44-0045	MTBC identified			No mutations within codons 312-316			No mutations within -4 to -20			No mutation			no mutations within 507-521			no mutation within 522-533			95 ACC			No mutations within 1397-1406
44-0046	MTBC identified			No mutations within codons 312-316	Amplification error, homopolymer error, other error	Homopolymer error	No mutations within -4 to -20			No mutation			no mutations within 507-521			no mutation within 522-533			95 ACC			No mutations within 1397-1406
44-0056	MTBC identified			I	Homopolymer error	Homopolymer error	No mutations within -4 to -20			No mutation			no mutations within 507-521			no mutation within 522-533			95 ACC			No mutations within 1397-1406
44-0057	MTBC identified			I	Amplification error, homopolymer error, other error	Homopolymer error	No mutations within -4 to -20			No mutation			no mutations within 507-521			no mutation within 522-533			I	Amplification error	Amplification error	No mutations within 1397-1406	Amplification error	Amplification error
44-0069	MTBC identified	Homopolymer error	Homopolymer error	I	Homopolymer error, other error	Homopolymer error	I	Other error	Other error	No mutation			no mutations within 507-521			no mutation within 522-533	Amplification error	Amplification error	95 ACC	Amplification error	Amplification error	No mutations within 1397-1406
44-0074	MTBC identified	Homopolymer error	Homopolymer error	315ggt(315ACC)	Other error	Other error	I	Other error	Other error	No mutation			516 GTC	Homopolymer error	Homopolymer error	no mutation within 522-533	Homopolymer error	Homopolymer error	mutations 90GTG & 95ACC	Amplification error	Amplification error	-1401G	Amplification error	Amplification error
44-0076	MTBC identified	Amplification error	Amplification error	No mutations within codons 312-317	Amplification error, homopolymer error	Homopolymer error	No mutations within -4 to -20	Amplification error, other error	Other error	No mutation	Amplification error	Amplification error	no mutations within 507-521	Amplification error	Amplification error	I	Amplification error, instrument error	Instrument error	I	Amplification error	Amplification error	No mutations within 1397-1406	Amplification error	Amplification error
44-0077	MTBC identified	Homopolymer error	Homopolymer error	I	Other error	Other error	No mutations within -4 to -20			No mutation			no mutations within 507-521	Homopolymer error	Homopolymer error	no mutation within 522-533	Amplification error	Amplification error	95 ACC	Amplification error	Amplification error	No mutations within 1397-1406	Amplification error	Amplification error
44-0078	MTBC identified			I	Other error	Other error	I	Other error, mixed population	Other error	No mutation			no mutations within 507-521			no mutation within 522-533			95 ACC			No mutations within 1397-1406
44-0083	MTBC identified			No mutations within codons 312-316			-15g/a (-15T)			No mutation			I	Homopolymer error	Homopolymer error	532 ttg	Amplification error	Amplification error	95 ACC	Amplification error	Amplification error	No mutations within 1397-1406
44-0084	MTBC identified			No mutations within codons 312-316			No mutations within -4 to -20	Homopolymer error	Homopolymer error	No mutation			I	Amplification error, homopolymer error, other error	Homopolymer error	I	Amplification error	Amplification error	No mutations within 88-96			No mutations within 1397-1406
44-0086	MTBC identified			No mutations within codons 312-316			No mutations within -4 to -20	Homopolymer error, other error	Homopolymer error	No mutation			I	Amplification error, homopolymer error, other error	Homopolymer error	no mutation within 522-533	Amplification error	Amplification error	I	Amplification error	Amplification error	No mutations within 1397-1406	Amplification error	Amplification error
44-0087	MTBC identified	Homopolymer error	Homopolymer error	I	Homopolymer error	Homopolymer error	No mutations within -4 to -20			No mutation			I	Homopolymer error	Homopolymer error	no mutation within 522-534			95 ACC			No mutations within 1397-1406
44-0088	MTBC identified			No mutations within codons 312-316			No mutations within -4 to -20	Homopolymer error	Homopolymer error	No mutation	Amplification error	Amplification error	I	Amplification error	Amplification error	I	Amplification error	Amplification error	I	Amplification error	Amplification error	I	Amplification error	Amplification error
44-0089	MTBC identified			No mutations within codons 312-316	Homopolymer error	Homopolymer error	No mutations within -4 to -20			No mutation			no mutations within 507-521	Homopolymer error	Homopolymer error	no mutation within 522-534			95 ACC			No mutations within 1397-1406
44-0090	MTBC identified			No mutations within codons 312-316	Homopolymer error	Homopolymer error	No mutations within -4 to -20			No mutation			no mutations within 507-521			527 tac			95 ACC	Amplification error	Amplification error	No mutations within 1397-1406
44-0091	MTBC identified			I	Amplification error	Amplification error	No mutations within -4 to -20			No mutation	Amplification error	Amplification error	no mutations within 507-521			no mutation within 522-533	Amplification error	Amplification error	95 ACC	Amplification error	Amplification error	I	Amplification error	Amplification error
44-0099	MTBC identified	Other error	Other error	No mutations within codons 312-316	Amplification error, homopolymer error, other error	Homopolymer error	I	Homopolymer error, other error	Homopolymer error	No mutation			no mutations within 507-521	Amplification error, homopolymer error, other error	Homopolymer error	no mutation within 522-533	Amplification error, other error	Other error	95 ACC	Amplification error, other error	Other error	No mutations within 1397-1406	Amplification error	Amplification error
44-0100	MTBC identified	Homopolymer error, other error	Homopolymer error	No mutations within codons 312-316	Other error	Other error	No mutations within -4 to -20	Homopolymer error, other error	Homopolymer error	No mutation			no mutations within 507-521	Amplification error, homopolymer error, other error	Homopolymer error	I	Amplification error, homopolymer error, other error	Homopolymer error	95 ACC	Amplification error, other error	Other error	No mutations within 1397-1406	Amplification error	Amplification error
44-0101	MTBC identified	Amplification error, other error	Other error	No mutations within codons 312-316	Amplification error, homopolymer error, other error	Homopolymer error	No mutations within -4 to -20	Amplification error	Amplification error	No mutation	Amplification error, other error	Other error	I	Amplification error, other error	Other error	I	Amplification error, other error	Other error	I	Amplification error, other error	Other error	I	Amplification error, other error	Other error
44-0111	MTBC identified	Amplification error	Amplification error	I	Amplification error, homopolymer error, other error	Homopolymer error	-17c/a (-17T)	Amplification error	Amplification error	No mutation	Amplification error	Amplification error	516 GTC	Amplification error	Amplification error	no mutation within 522-533	Amplification error	Amplification error	mutations 90GTG & 95ACC	Amplification error	Amplification error	-1401G	Amplification error	Amplification error
44-0118	MTBC identified			No mutations within codons 312-316			No mutations within -4 to -20			No mutation			I	Amplification error, homopolymer error	Homopolymer error	no mutation within 522-533	Amplification error	Amplification error	I	Amplification error	Amplification error	No mutations within 1397-1406	Amplification error	Amplification error
44-0119	MTBC identified			No mutations within codons 312-316			No mutations within -4 to -20			No mutation			no mutations within 507-521			no mutation within 522-533	Amplification error	Amplification error	95 ACC	Amplification error	Amplification error	No mutations within 1397-1406	Amplification error	Amplification error
44-0120	MTBC identified	Homopolymer error	Homopolymer error	I	Homopolymer error, other error	Homopolymer error	No mutations within -4 to -20			No mutation	Amplification error	Amplification error	no mutations within 507-521			no mutation within 522-533			95 ACC			No mutations within 1397-1406
44-0125	MTBC identified			No mutations within codons 312-317	Homopolymer error	Homopolymer error	No mutations within -4 to -20			No mutation	Amplification error	Amplification error	no mutations within 507-521			I	Homopolymer error, mutation not in library	Homopolymer error	95 ACC	Amplification error	Amplification error	I	Amplification error	Amplification error
44-0127	MTBC identified	Amplification error, homopolymer error	Homopolymer error	I	Homopolymer error, other error	Homopolymer error	No mutations within -4 to -20			No mutation			no mutations within 507-521			no mutation within 522-533	Homopolymer error	Homopolymer error	95 ACC	Instrument error	Instrument error	No mutations within 1397-1407
44-0134	I	Amplification error	Amplification error	No mutations within codons 312-317	Amplification error, instrument error	Instrument error	I	Amplification error	Amplification error	I	Amplification error	Amplification error	no mutations within 507-521	Amplification error	Amplification error	I	Amplification error	Amplification error	I	Amplification error	Amplification error	I	Amplification error	Amplification error
44-0135	MTBC identified	Homopolymer error	Homopolymer error	315ggt(315ACC)	Other error	Other error	-17c/a (-17T)			No mutation			517 GTC			no mutation within 522-533			mutations 94AAC & 95ACC			-1401G
44-0138	MTBC identified			315ggt(315ACC)	Amplification error, homopolymer error	Homopolymer error	I	Amplification error	Amplification error	I	Amplification error, homopolymer error	Homopolymer error	I	Amplification error	Amplification error	no mutation within 522-533			I	Amplification error, instrument error	Instrument error	I	Amplification error	Amplification error
44-0141	MTBC identified			I	Amplification error, homopolymer error	Homopolymer error	No mutations within -4 to -21	Amplification error	Amplification error	I	Amplification error, other error	Other error	no mutations within 507-522			I	Amplification error, homopolymer error	Homopolymer error	I	Amplification error	Amplification error	I	Amplification error	Amplification error
44-0142	MTBC identified			I	Amplification error	Amplification error	I	Amplification error	Amplification error	I	Amplification error	Amplification error	I	Amplification error	Amplification error	I	Amplification error	Amplification error	I	Amplification error	Amplification error	I	Amplification error	Amplification error
44-0143	MTBC identified			No mutations within codons 312-317	Homopolymer error	Homopolymer error	No mutations within -4 to -21	Homopolymer error, other error	Homopolymer error	No mutation			I	Amplification error	Amplification error	no mutation within 522-533	Amplification error, mutation not in library, instrument error	Instrument error	I	Amplification error	Amplification error	Two conflicting hits	Amplification error	Amplification error
44-0151	MTBC identified			I	Homopolymer error, other error	Homopolymer error	I	Amplification error, other error	Other error	No mutation	Amplification error	Amplification error	I	Amplification error, homopolymer error	Homopolymer error	no mutation within 522-534	Amplification error	Amplification error	mutations 94GGC & 95ACC	Amplification error	Amplification error	I	Amplification error	Amplification error
44-0153	MTBC identified			I	Homopolymer error, other error	Homopolymer error	I	Amplification error	Amplification error	I	Amplification error	Amplification error	I	Amplification error	Amplification error	I	Amplification error	Amplification error	I	Amplification error	Amplification error	No mutations within 1397-1407	Amplification error	Amplification error
44-0164	MTBC identified			315ggt(315ACC)	Other error	Other error	-17c/a (-17T)	Amplification error	Amplification error	No mutation			517 GTC	Homopolymer error	Homopolymer error	no mutation within 522-533			mutations 94GGC & 95ACC			-1401G
44-0216	MTBC identified			No mutations within codons 312-316			No mutations within -4 to -21			No mutation			no mutations within 507-522	Amplification error	Amplification error	no mutation within 522-533	Amplification error	Amplification error	I	Amplification error	Amplification error	I	Amplification error	Amplification error
44-0220	I	Amplification error	Amplification error	No mutations within codons 312-316			I	Amplification error	Amplification error	I	Amplification error	Amplification error	I	Amplification error	Amplification error	I	Amplification error	Amplification error	I	Amplification error	Amplification error	I	Amplification error	Amplification error
44-0236	MTBC identified			No mutations within codons 312-316	Homopolymer error	Homopolymer error	No mutations within -4 to -21			No mutation			no mutations within 507-521	Amplification error	Amplification error	no mutation within 522-534	Amplification error	Amplification error	No mutations within 88-96	Amplification error	Amplification error	No mutations within 1397-1406	Amplification error	Amplification error
44-0249	MTBC identified			I	Other error	Other error	I	Amplification error, other error	Other error	No mutation			no mutations within 507-521	Amplification error	Amplification error	I	Amplification error	Amplification error	95 ACC	Amplification error	Amplification error	No mutations within 1397-1406	Amplification error	Amplification error
44-0254	MTBC identified			No mutations within codons 312-316	Homopolymer error	Homopolymer error	-15g/a (-15T)			No mutation			no mutations within 507-521	Other error	Other error	no mutation within 522-533			95 ACC			No mutations within 1397-1406
44-0264	MTBC identified			I	Homopolymer error, other error	Homopolymer error	No mutations within -4 to -20	Homopolymer error, other error	Homopolymer error	I	Amplification error, other error	Other error	I	Homopolymer error, other error	Homopolymer error	I	Other error	Other error	95 ACC			No mutations within 1397-1406
44-0265	I	Homopolymer error	Homopolymer error	I	Homopolymer error, other error	Homopolymer error	I	Amplificatione error, mixed population	Other error	No mutation			no mutations within 507-521	Amplification error, homopolymer error	Homopolymer error	no mutation within 522-533	Amplification error	Amplification error	95 ACC			No mutations within 1397-1406
44-0299	MTBC identified			No mutations within codons 312-316			No mutations within -4 to -20			No mutation			no mutations within 507-521			no mutation within 522-533			95 ACC			No mutations within 1397-1406
44-0301	MTBC identified			No mutations within codons 312-316			No mutations within -4 to -20			No mutation			no mutations within 507-521			no mutation within 522-533			95 ACC			No mutations within 1397-1406
44-0302	MTBC identified			No mutations within codons 312-316			No mutations within -4 to -20			No mutation			no mutations within 507-521			no mutation within 522-533			95 ACC			No mutations within 1397-1406
44-0303	MTBC identified			No mutations within codons 312-316			No mutations within -4 to -20			No mutation			no mutations within 507-521			no mutation within 522-533			95 ACC			No mutations within 1397-1406
44-0304	MTBC identified			No mutations within codons 312-316			No mutations within -4 to -20			No mutation			no mutations within 507-521			no mutation within 522-533			95 ACC			No mutations within 1397-1406
44-0305	MTBC identified			No mutations within codons 312-316			No mutations within -4 to -20			No mutation			no mutations within 507-521			no mutation within 522-533			95 ACC			No mutations within 1397-1406
45-0266	MTBC identified			I	Homopolymer error, other error	Homopolymer error	I	Mixed population	Other error	No mutation			no mutations within 507-521	Other error	Other error	I	Other error	Other error	95 ACC			No mutations within 1397-1406
45-0267	MTBC identified			I	Homopolymer error, other error	Homopolymer error	I	Other error	Other error	No mutation			I	Amplification error, other error	Other error	531 ttg	Other error	Other error	95 ACC			No mutations within 1397-1406
45-0268	MTBC identified			No mutations within codons 312-316	Amplification error	Amplification error	I	Amplification error	Amplification error	I	Amplification error	Amplification error	I	Amplification error, other error	Other error	I	Amplification error	Amplification error	I	Amplification error	Amplification error	No mutations within 1397-1406	Amplification error	Amplification error
45-0298	I	Other error	Other error	No mutations within codons 312-316			I	Amplification error	Amplification error	I	Amplification error	Amplification error	I	Amplification error	Amplification error	I	Amplification error	Amplification error	I	Amplification error	Amplification error	I	Amplification error	Amplification error
47-0066	MTBC identified			No mutations within codons 312-316			No mutations within -4 to -20			No mutation			I	Amplification error	Amplification error	I	Amplification error	Amplification error	No mutations within 88-96			No mutations within 1397-1406
47-0114	MTBC identified			No mutations within codons 312-316			No mutations within -4 to -20			No mutation			I	Amplification error	Amplification error	no mutation within 522-533	Amplification error	Amplification error	95 ACC	Amplification error	Amplification error	No mutations within 1397-1406	Amplification error	Amplification error
47-0115	MTBC identified			No mutations within codons 312-316			No mutations within -4 to -20			No mutation			no mutations within 507-522			no mutation within 522-533	Amplification error	Amplification error	95 ACC	Amplification error	Amplification error	No mutations within 1397-1406	Amplification error	Amplification error
47-0116	MTBC identified			I	Homopolymer error, other error	Homopolymer error	No mutations within -4 to -20			No mutation			I	Homopolymer error	Homopolymer error	no mutation within 522-533	Amplification error	Amplification error	95 ACC	Amplification error	Amplification error	No mutations within 1397-1406	Amplification error	Amplification error
47-0172	MTBC identified			I	Amplification error, homopolymer error, instrument error	Homopolymer error	I	Amplification error	Amplification error	I	Amplification error	Amplification error	I	Amplification error	Amplification error	I	Amplification error, other error	Other error	I	Amplification error	Amplification error	No mutations within 1397-1406	Amplification error	Amplification error
47-0205	MTBC identified			No mutations within codons 312-317	Homopolymer error, other error	Homopolymer error	No mutations within -4 to -20			No mutation			no mutations within 507-521			no mutation within 522-534			96 ACC			No mutations within 1397-1406
47-0206	MTBC identified			I	Homopolymer error, other error	Homopolymer error	No mutations within -4 to -20			No mutation			no mutations within 507-521			I	Amplification error	Amplification error	I	Amplification error	Amplification error	I	Amplification error, homopolymer error	Homopolymer error
47-0230	MTBC identified			No mutations within codons 312-316	Homopolymer error	Homopolymer error	No mutations within -4 to -20			No mutation			no mutations within 507-521	Amplification error	Amplification error	no mutation within 522-534	Amplification error	Amplification error	96 ACC	Amplification error	Amplification error	No mutations within 1397-1406
47-0247	MTBC identified			No mutations within codons 312-316	Homopolymer error	Homopolymer error	No mutations within -4 to -20			No mutation			no mutations within 507-521	Amplification error	Amplification error	I	Amplification error	Amplification error	I	Amplification error	Amplification error	No mutations within 1397-1406
47-0255	MTBC identified			No mutations within codons 312-316	Homopolymer error	Homopolymer error	No mutations within -4 to -20			No mutation			no mutations within 507-521	Amplification error, other error	Other error	no mutation within 522-534	Amplification error, homopolymer error	Homopolymer error	No mutations within 88-96	Amplification error	Amplification error	No mutations within 1397-1406	Amplification error	Amplification error
48-0031	MTBC identified			No mutations within codons 312-316			I	Other error	Other error	No mutation			I	Amplification error	Amplification error	I	Amplification error	Amplification error	I	Amplification error	Amplification error	I	Amplification error	Amplification error
48-0050	MTBC identified			I	Homopolymer error	Homopolymer error	No mutations within -4 to -20	Homopolymer error	Homopolymer error	No mutation			I	Amplification error	Amplification error	no mutation within 522-534	Amplification error	Amplification error	95 ACC			No mutations within 1397-1407	Amplification error	Amplification error
48-0053	MTBC identified			No mutations within codons 312-317	Homopolymer error	Homopolymer error	No mutations within -4 to -20			I	Amplification error	Amplification error	I	Amplification error	Amplification error	I	Amplification error	Amplification error	I	Amplification error	Amplification error	I	Amplification error	Amplification error
48-0079	MTBC identified			I	Other error	Other error	No mutations within -4 to -20	Other error, mixed population	Other error	No mutation			no mutations within 507-521	Amplification error	Amplification error	I	Amplification error	Amplification error	95 ACC			No mutations within 1397-1406	Amplification error	Amplification error
48-0080	MTBC identified	Homopolymer error	Homopolymer error	I	Other error	Other error	No mutations within -4 to -20	Other error, mixed population	Other error	No mutation			no mutations within 507-521	Homopolymer error	Homopolymer error	no mutation within 522-533	Amplification error	Amplification error	95 ACC			No mutations within 1397-1406
48-0081	MTBC identified			No mutations within codons 312-317	Homopolymer error, other error	Homopolymer error	No mutations within -4 to -21			No mutation			no mutations within 507-521			no mutation within 522-533	Amplification error	Amplification error	95 ACC	Amplification error	Amplification error	No mutations within 1397-1406
48-0082	MTBC identified	Homopolymer error	Homopolymer error	I	Other error	Other error	I	Other error, mixed population	Other error	No mutation			no mutations within 507-521			no mutation within 522-533	Other error	Other error	95 ACC			No mutations within 1397-1406
48-0102	MTBC identified	Other error	Other error	No mutations within codons 312-316	Other error	Other error	No mutations within -4 to -20	Homopolymer error, other error	Homopolymer error	No mutation			no mutations within 507-521	Amplification error, other error	Other error	no mutation within 522-533	Amplification error, other error	Other error	95 ACC	Amplification error, other error	Other error	No mutations within 1397-1406	Amplification error	Amplification error
48-0103	MTBC identified	Amplification error, other error	Other error	No mutations within codons 312-316	Amplification error, homopolymer error, other error	Homopolymer error	No mutations within -4 to -20	Amplification error, homopolymer error, other error	Homopolymer error	No mutation	Amplification error	Amplification error	no mutations within 507-521	Amplification error, homopolymer error, other error, instrument error	Homopolymer error	no mutation within 522-533	Other error	Other error	95 ACC	Amplification error, other error	Other error	No mutations within 1397-1406	Amplification error	Amplification error
48-0112	MTBC identified			No mutations within codons 312-316			No mutations within -4 to -20			No mutation			I	Amplification error, homopolymer error	Homopolymer error	no mutation within 522-533	Amplification error	Amplification error	95 ACC	Amplification error	Amplification error	No mutations within 1397-1406	Amplification error	Amplification error
48-0133	MTBC identified	Homopolymer error	Homopolymer error	I	Homopolymer error	Homopolymer error	-17c/a (-17T)			No mutation	Amplification error	Amplification error	no mutations within 507-521			no mutation within 522-533	Amplification error	Amplification error	95 ACC	Amplification error	Amplification error	No mutations within 1397-1406	Amplification error	Amplification error
48-0149	MTBC identified	Amplification error, homopolymer error	Homopolymer error	I	Amplification error, homopolymer error	Homopolymer error	I	Amplification error	Amplification error	I	Amplification error	Amplification error	I	Amplification error	Amplification error	I	Amplification error	Amplification error	I	Amplification error	Amplification error	I	Amplification error	Amplification error
48-0150	MTBC identified	Homopolymer error	Homopolymer error	I	Homopolymer error, other error	Homopolymer error	I	Amplification error, other error	Other error	No mutation			I	Amplification error, homopolymer error	Homopolymer error	I	Amplification error, homopolymer error	Homopolymer error	96 ACC	Amplification error	Amplification error	No mutations within 1397-1406
48-0157	MTBC identified			I	Homopolymer error, other error	Homopolymer error	No mutations within -4 to -20	Amplification error	Amplification error	No mutation	Amplification error	Amplification error	I	Amplification error, other error	Other error	I	Amplification error	Amplification error	I	Amplification error	Amplification error	No mutations within 1397-1406	Amplification error	Amplification error
48-0165	MTBC identified			I	Homopolymer error, other error	Homopolymer error	No mutations within -4 to -20			No mutation			no mutations within 507-521	Amplification error	Amplification error	no mutation within 522-533	Amplification error	Amplification error	95 ACC			No mutations within 1397-1406
48-0166	I	Homopolymer error, instrument error	Homopolymer error	No mutations within codons 312-316	Homopolymer error	Homopolymer error	-15g/a (-15T)			No mutation			no mutations within 507-521			no mutation within 522-533	Other error	Other error	95 ACC	Amplification error	Amplification error	I	Homopolymer error	Homopolymer error
48-0200	MTBC identified			No mutations within codons 312-316			No mutations within -4 to -21			No mutation			no mutations within 507-521	Amplification error, homopolymer error, instrument error	Homopolymer error	no mutation within 522-533			95 ACC	Amplification error	Amplification error	No mutations within 1397-1406	Amplification error	Amplification error
48-0201	MTBC identified			315ggt(315ACC)	Other error	Other error	-17c/a (-17T)	Other error	Other error	No mutation			517 GTC			no mutation within 522-533	Homopolymer error	Homopolymer error	mutations 94CAC & 95ACC	Amplification error	Amplification error	-1401G
48-0202	MTBC identified			No mutations within codons 312-316	Homopolymer error, other error	Homopolymer error	-17c/a (-17T)			No mutation	Amplification error	Amplification error	no mutations within 507-521	Homopolymer error, other error	Homopolymer error	I	Amplification error	Amplification error	I	Amplification error, homopolymer error	Homopolymer error	No mutations within 1397-1406
48-0211	MTBC identified			No mutations within codons 312-317			No mutations within -4 to -21			No mutation			no mutations within 507-521			I	Amplification error, homopolymer error	Homopolymer error	96 ACC	Amplification error	Amplification error	No mutations within 1397-1406	Amplification error	Amplification error
48-0212	MTBC identified			315ggt(315ACC)	Amplification error, other error	Other error	-17c/a (-17T)			No mutation			I	Amplification error, homopolymer error	Homopolymer error	I	Amplification error	Amplification error	I	Amplification error	Amplification error	-1401G	Amplification error	Amplification error
48-0219	MTBC identified			No mutations within codons 312-317			No mutations within -4 to -20			No mutation	Homopolymer error	Homopolymer error	no mutations within 507-522	Amplification error	Amplification error	no mutation within 522-534	Amplification error	Amplification error	95 ACC	Amplification error	Amplification error	No mutations within 1397-1407	Amplification error	Amplification error
48-0223	I	Amplification error	Amplification error	I	Amplification error	Amplification error	No mutations within -4 to -20	Amplification error	Amplification error	I	Amplification error	Amplification error	I	Amplification error	Amplification error	I	Amplification error	Amplification error	I	Amplification error	Amplification error	I	Amplification error	Amplification error
48-0225	MTBC identified			315ggt(315ACC)	Amplification error, homopolymer error	Homopolymer error	-17c/a (-17T)	Amplification error	Amplification error	No mutation			516 GTC	Amplification error	Amplification error	no mutation within 522-533	Amplification error	Amplification error	mutations 94GGC & 95ACC	Amplification error	Amplification error	-1401G	Amplification error	Amplification error
49-0001	MTBC identified	Amplification error	Amplification error	No mutations within codons 312-316			No mutations within -4 to -21	Amplification error	Amplification error	No mutation	Amplification error	Amplification error	no mutations within 507-521	Amplification error	Amplification error	I	Amplification error	Amplification error	I	Amplification error	Amplification error	No mutations within 1397-1406	Amplification error	Amplification error
49-0002	MTBC identified	Amplification error	Amplification error	No mutations within codons 312-316	Amplification error	Amplification error	I	Amplification error, other error	Other error	No mutation	Amplification error	Amplification error	no mutations within 507-521	Amplification error	Amplification error	I	Amplification error	Amplification error	95 ACC	Amplification error	Amplification error	I	Amplification error	Amplification error
49-0008	MTBC identified			No mutations within codons 312-316			I	Amplification error	Amplification error	I	Amplification error	Amplification error	I	Amplification error	Amplification error	I	Amplification error	Amplification error	I	Amplification error	Amplification error	I	Amplification error	Amplification error
49-0009	MTBC identified			No mutations within codons 312-316			No mutations within -4 to -20			No mutation			no mutations within 507-521			no mutation within 522-533			95 ACC			No mutations within 1397-1406
49-0010	MTBC identified			No mutations within codons 312-316			No mutations within -4 to -20			No mutation			no mutations within 507-521			no mutation within 522-533			95 ACC			No mutations within 1397-1406
49-0011	MTBC identified			No mutations within codons 312-316	Amplification error	Amplification error	No mutations within -4 to -20	Amplification error	Amplification error	No mutation	Amplification error	Amplification error	no mutations within 507-521	Amplification error	Amplification error	no mutation within 522-533	Amplification error	Amplification error	95 ACC	Amplification error	Amplification error	No mutations within 1397-1406	Amplification error	Amplification error
49-0012	MTBC identified			No mutations within codons 312-316	Amplification error	Amplification error	No mutations within -4 to -20	Amplification error	Amplification error	No mutation	Amplification error	Amplification error	I	Amplification error, homopolymer error	Homopolymer error	I	Amplification error	Amplification error	I	Amplification error	Amplification error	No mutations within 1397-1406	Amplification error	Amplification error
49-0013	MTBC identified			No mutations within codons 312-316	Amplification error	Amplification error	No mutations within -4 to -20	Amplification error	Amplification error	No mutation	Amplification error	Amplification error	I	Amplification error, mixed population	Other error	I	Amplification error	Amplification error	95 ACC	Amplification error	Amplification error	No mutations within 1397-1406	Amplification error	Amplification error
49-0014	MTBC identified	Amplification error	Amplification error	No mutations within codons 312-316	Amplification error	Amplification error	No mutations within -4 to -20	Amplification error	Amplification error	I	Amplification error	Amplification error	no mutations within 507-521	Amplification error	Amplification error	I	Amplification error	Amplification error	I	Amplification error	Amplification error	I	Amplification error	Amplification error
49-0020	MTBC identified	Amplification error, homopolymer error, other error	Homopolymer error	315ggt(315ACC)	Amplification error, other error	Other error	-17c/a (-17T)	Amplification error	Amplification error	I	Amplification error	Amplification error	I	Amplification error	Amplification error	I	Amplification error	Amplification error	I	Amplification error	Amplification error	I	Amplification error	Amplification error
49-0021	MTBC identified	Amplification error	Amplification error	No mutations within codons 312-316	Amplification error	Amplification error	No mutations within -4 to -20	Amplification error	Amplification error	I	Amplification error	Amplification error	I	Amplification error	Amplification error	I	Amplification error	Amplification error	I	Amplification error	Amplification error	I	Amplification error	Amplification error
49-0022	MTBC identified	Homopolymer error	Homopolymer error	I	Homopolymer error, other error	Homopolymer error	I	Amplification error, homopolymer error, other error	Homopolymer error	No mutation	Amplification error	Amplification error	no mutations within 507-522	Amplification error	Amplification error	532 ttg	Amplification error	Amplification error	96 ACC	Amplification error	Amplification error	No mutations within 1397-1406	Amplification error	Amplification error
49-0024	I	Amplification error, other error	Other error	I	Amplification error, homopolymer error	Homopolymer error	I	Amplification error	Amplification error	I	Amplification error	Amplification error	I	Amplification error	Amplification error	I	Amplification error	Amplification error	I	Amplification error	Amplification error	No mutations within 1397-1406	Amplification error	Amplification error
49-0067	MTBC identified	Amplification error	Amplification error	No mutations within codons 312-317	Amplification error, other error	Other error	No mutations within -4 to -21	Mixed population	Other error	No mutation	Amplification error	Amplification error	I	Amplification error, instrument error	Instrument error	I	Amplification error	Amplification error	I	Amplification error	Amplification error	I	Amplification error	Amplification error
49-0094	MTBC identified			I	Homopolymer error, other error	Homopolymer error	No mutations within -4 to -20	Homopolymer error, other error	Homopolymer error	No mutation			I	Amplification error, homopolymer error	Homopolymer error	no mutation within 522-533	Amplification error	Amplification error	95 ACC			No mutations within 1397-1406
49-0095	MTBC identified			I	Homopolymer error, other error	Homopolymer error	No mutations within -4 to -20			No mutation			no mutations within 507-522	Amplification error, other error	Other error	no mutation within 522-533	Amplification error	Amplification error	95 ACC	Amplification error	Amplification error	No mutations within 1397-1406
49-0104	MTBC identified	Amplification error	Amplification error	No mutations within codons 312-317	Amplification error, other error	Other error	No mutations within -4 to -20	Amplification error	Amplification error	No mutation	Amplification error, other error	Other error	I	Amplification error, other error	Other error	I	Amplification error, other error	Other error	I	Amplification error, other error	Other error	I	Amplification error, other error	Other error
49-0105	I	Amplification error	Amplification error	I	Amplification error	Amplification error	I	Amplification error	Amplification error	I	Amplification error	Amplification error	I	Amplification error, mixed population	Other error	I	Amplification error	Amplification error	I	Amplification error	Amplification error	I	Amplification error	Amplification error
49-0113	MTBC identified			I	Homopolymer error, other error	Homopolymer error	No mutations within -4 to -20			No mutation			no mutations within 507-521			no mutation within 522-533			95 ACC	Amplification error	Amplification error	No mutations within 1397-1406	Amplification error	Amplification error
49-0136	MTBC identified			I	Homopolymer error, other error	Homopolymer error	No mutations within -4 to -20			No mutation			no mutations within 507-521			no mutation within 522-533			95 ACC			No mutations within 1397-1406
49-0161	MTBC identified			I	Homopolymer error, other error	Homopolymer error	No mutations within -4 to -20	Mixed population	Other error	I	Amplification error	Amplification error	I	Amplification error	Amplification error	522 ttg			I	Amplification error	Amplification error	I	Amplification error	Amplification error
49-0174	MTBC identified			No mutations within codons 312-317	Amplification error, homopolymer error	Homopolymer error	No mutations within -4 to -20			No mutation			no mutations within 507-522			no mutation within 522-533			95 ACC			No mutations within 1397-1406
49-0178	MTBC identified	Amplification error, homopolymer error	Homopolymer error	I	Amplification error, homopolymer error	Homopolymer error	I	Amplification error, other error	Other error	No mutation			I	Amplification error, homopolymer error	Homopolymer error	no mutation within 522-533	Amplification error	Amplification error	95 ACC			No mutations within 1397-1406
49-0179	MTBC identified	Amplification error, homopolymer error	Homopolymer error	I	Amplification error, other error	Other error	I	Amplification error, other error	Other error	No mutation	Amplification error, other error	Other error	I	Amplification error, homopolymer error	Homopolymer error	no mutation within 522-533	Amplification error, homopolymer error	Homopolymer error	95 ACC			No mutations within 1397-1406
49-0182	I	Homopolymer error	Homopolymer error	I	Amplification error, homopolymer error, other error	Homopolymer error	I	Amplification error, other error	Other error	No mutation			no mutations within 507-521	Amplification error, homopolymer error	Homopolymer error	no mutation within 522-533	Amplification error, homopolymer error	Homopolymer error	95 ACC			No mutations within 1397-1406
49-0218	MTBC identified			I	Homopolymer error	Homopolymer error	No mutations within -4 to -20			No mutation			I	Homopolymer error	Homopolymer error	no mutation within 522-533	Amplification error	Amplification error	95 ACC	Amplification error	Amplification error	No mutations within 1397-1406	Amplification error	Amplification error
49-0228	MTBC identified	Homopolymer error	Homopolymer error	No mutations within codons 312-316	Homopolymer error, other error	Homopolymer error	No mutations within -4 to -20	Amplification error, other error	Other error	No mutation			I	Other error	Other error	no mutation within 522-533	Amplification error	Amplification error	95 ACC	Amplification error	Amplification error	No mutations within 1397-1406	Other error	Other error
49-0244	MTBC identified			No mutations within codons 312-316			No mutations within -4 to -20			No mutation			I	Other error	Other error	no mutation within 522-533			95 ACC			No mutations within 1397-1406	Amplification error	Amplification error
49-0245	MTBC identified			315ggt(315ACC)			No mutations within -4 to -20			I	Amplification error, other error	Other error	no mutations within 507-521	Amplification error, other error	Other error	I	Amplification error	Amplification error	I	Amplification error	Amplification error	No mutations within 1397-1406	Amplification error	Amplification error
49-0246	MTBC identified			315ggt(315ACC)			I	Amplification error	Amplification error	I	Amplification error	Amplification error	I	Amplification error	Amplification error	I	Amplification error	Amplification error	I	Amplification error	Amplification error	I	Amplification error	Amplification error
